# Supplementary material for: The Genetic Elements of the Obesity Paradox in Atherosclerosis Identified in an Intercross Between Hyperlipidemic Mouse Strains
Source: Int J Mol Sci. 2025 Apr 29;26(9):4241. doi: 10.3390/ijms26094241 (PMC12072963; doi:10.3390/ijms26094241)
Supplement: Supplementary file 1 [file ijms-26-04241-s001.zip]

Archive with 1 entries (1 files):
- ijms-3576068-supplementary.xlsx
