# Supplementary material for: The Genetic Elements of the Obesity Paradox in Atherosclerosis Identified in an Intercross Between Hyperlipidemic Mouse Strains
Source: Int J Mol Sci. 2025 Apr 29;26(9):4241. doi: 10.3390/ijms26094241 (PMC12072963; doi:10.3390/ijms26094241)
Supplement: Supplementary file 1 [file ijms-26-04241-s001.zip › ijms-3576068-supplementary.xlsx]

## Sheet: Rqtl
Sample_ID	Sex	Weight	Skin color	glucometer_nonfast_chow1	glucometer_nonfast_chow2	glocometer_nonfast_western1	glocometer_nonfast_Western2	Total Chol_nonfast_chow	nonHDL_nonfast_chow	Triglyceride_nonfast_chow	HDL Chol_nonfast_chow	Glucose_nonfast_chow	Total Chol_nonfast_Western	nonHDL_nonfast_Western	Triglyceride_nonfast_Western	HDL Chol_nonfast_Western	Glucose_nonfast_Western New	Total Chol_Fast Western	nonHDL_Fast_Western	Triglyceride_Fast Western	HDL Chol_Fast Western	Glucose_Fast Western	Max_aortic	Max5_aortic	Max_carotid	Max5_carotid	Log_Max5_carotid	TBARS_Nonfast_W	Residual_Max5_aortic_vs_weight	Residual_Max5_aortic_vs_HDL_nonfast_W	UNCHS000006	gUNC28841	gUNC30322	gUNC66010	gUNC114802	gUNC137674	gUNC149968	gJAX00001099	SSH010754626	gUNC216547	ST2010841024	UNCHS000333	mJAX00001960	gUNC365663	mbHkupUNC010061308	gUNC432749	gUNC496797	gJAX00249409	gUNC601980
																															1	1	1	1	1	1	1	1	1	1	1	1	1	1	1	1	1	1	1
																															3.439	5.945	6.064	8.554	11.955	13.738	14.622	17.753	18.866	19.328	21.026	29.23	29.264	30.01	30.775	35.153	39.633	45.599	47.27
8392007	1	23.6	2	139	-	117	135	199.631	193.173	124.136	6.458	262.01	1430.62	1420.41	109.833	10.218	246.084	973.227	961.831	124.16	11.396	132.201	148961	140922	-	-	-	92.061	-26403.3	-18497.7	H	H	H	H	H	H	H	H	H	H	H	H	H	H	H	H	H	H	H
8392008	1	18.5	2	119	-	102	94	227.531	226.531	142.593	1	255.222	1508.86	1497.69	73.192	11.162	331.89	1190.53	1179.51	158.521	11.018	316.371	291709	269632	26672.7	18070.6	4.25697	89.607	85103.8	111040	BB	BB	BB	BB	BB	BB	BB	BB	BB	H	H	H	H	H	H	H	H	H	H
8392009	1	21.4	3	122	-	138	119	236.909	227.965	141.987	8.944	249.16	1580.01	1571.05	192.375	8.958	427.737	773.43	764.716	182.971	8.714	390.966	90088.4	61512.7	38513.3	35977	4.55602	106.69	-113234	-99012.4	BB	BB	BB	BB	BB	BB	H	H	H	H	H	H	H	H	H	H	H	H	H
83920010	1	24.2	0	138	-	143	104	271.117	265.633	150.062	5.484	273.608	1468.1	1453.28	197.678	14.824	406.599	1179.71	1164.67	133.773	15.04	297.297	247965	195884	17339.9	16091.5	4.2066	61.275	30582.2	40503.2	H	H	H	H	H	H	H	H	H	H	H	H	H	H	H	H	H	H	H
83920011	1	28	0	118	-	121	99	282.014	277.018	89.645	4.996	267.084	1243.42	1227.06	168.016	16.36	263.007	931.53	916.532	85.321	14.998	168.264	158960	138621	5648.63	1129.73	3.05297	112.199	-13863.3	-15412.7	H	H	H	H	H	H	H	H	H	H	H	H	H	H	H	LL	LL	LL	H
83880014	1	28.2	2	131	-	129	106	186.947	176.883	117.301	10.064	255.574	1365.86	1346.08	141.703	19.786	342.492	1143.71	1126.53	186.882	17.178	284.478	172130	159730	0	0	0	51.044	7920.16	8700.56	BB	BB	BB	BB	BB	BB	BB	BB	BB	BB	BB	BB	BB	BB	BB	BB	BB	BB	BB
83880015	1	33	2	115	-	136	129	232.119	224.735	106.66	7.384	276.09	1373.12	1353.84	151.548	19.274	265.326	1096.04	1077.1	171.627	18.938	151.659	255885	197231	8922.86	7614.38	3.88163	78.265	61611.7	45752.6	H	H	H	H	H	H	H	H	H	H	H	LL	LL	LL	LL	LL	LL	LL	LL
83880016	1	28.7	2	134	-	123	102	346.382	335.732	156.897	10.65	211.686	1596.41	1573.52	251.04	22.896	487.56	1091.91	1071.34	270.381	20.57	322.317	40019.4	32831.9	10611	9682.1	3.98597	41.415	-117291	-115470	H	H	H	H	H	H	H	H	H	H	H	H	H	H	H	H	H	H	H
83880017	1	28.8	0	145	-	138	123	207.121	193.401	86.646	13.72	220.714	1229.95	1217.69	60.606	12.266	215.823	1004.82	991.787	90.993	13.03	221.157	165944	153568	35392.2	33352.3	4.52313	42.804	3781.78	-4056.32	BB	BB	BB	BB	BB	BB	BB	BB	BB	BB	BB	BB	BB	BB	BB	BB	BB	BB	BB
83880018	1	21	0	135	-	114	106	247.3	221.004	140.055	26.296	284.811	1310.08	1297.86	121.479	12.226	308.577	1044.24	1029.36	88.634	14.874	111.891	236153	166811	37605.9	34455.3	4.53726	46.6	-9284.38	9151.99	LL	LL	LL	LL	LL	LL	LL	LL	LL	LL	LL	H	H	H	H	H	H	H	H
84100019	1	27.3	2	145	133	147	125	263.493	238.611	225.965	24.882	279.517	1328.39	1305.49	161.266	22.896	327.327	986.604	974.078	136.459	12.526	180.462	59596.1	36266	0	0	0	65.257	-118580	-112036	BB	BB	BB	BB	BB	BB	BB	BB	BB	BB	BB	BB	BB	BB	BB	BB	BB	BB	BB
84100020	1	29.4	2	138	121	128	123	217.849	195.649	134.056	22.2	261.944	1127.2	1104.38	167.762	22.818	335.541	910.326	885.692	377.584	24.634	344.865	210336	199984	1559.23	311.846	2.49394	35.212	52221.6	51613.3	H	H	H	H	H	H	H	H	H	H	H	H	H	H	H	H	LL	LL	LL
84100021	1	27.4	2	147	118	144	138	291.73	278.302	186.485	13.428	308.512	1033.42	1019.7	83.164	13.722	198.831	1036.12	1013.67	135.832	22.456	246.255	55660.4	43955.2	22252.9	18810.9	4.27441	76.275	-110553	-112392	H	H	H	H	H	H	H	H	H	H	H	H	H	H	H	H	H	H	H
84100022	1	21.4	0	134	120	112	92	247.03	217.128	92.759	29.902	288.281	1235.65	1210.7	125.691	24.944	284.493	1127.91	1101.6	202.375	26.31	247.953	177486	108998	29288.1	25082	4.39936	56.97	-65748.8	-37508.5	LL	LL	LL	LL	LL	LL	LL	LL	LL	LL	LL	LL	LL	LL	LL	LL	LL	LL	LL
84100023	1	22.6	0	149	124	163	132	170.855	128.233	99.162	42.622	276.376	896.991	877.915	107.879	19.076	219.684	923.988	901.7	172.671	22.288	255.213	82754.8	62191.5	21423.5	19519	4.29046	74.608	-108507	-89460.6	H	H	H	H	H	H	H	H	H	H	H	H	H	H	H	H	H	BB	BB
84490034	1	20.9	2	144	111	132	117	268.385	247.743	86.242	20.642	268.007	1367.42	1347.44	192.324	19.982	401.616	1145.56	1121.51	132.429	24.048	268.416	261225	228422	22255.6	21050.9	4.32327	74.238	51989.3	77564.6	H	H	H	H	H	H	H	H	H	H	H	H	H	H	H	H	LL	LL	LL
84530035	1	19	0	173	194	150	104	276.11	258.442	123.617	17.668	267.523	1536.83	1527.84	69.513	8.998	197.775	1304.8	1285.4	165.447	19.398	290.04	106606	81369.6	69955.5	66686.4	4.82404	35.073	-101472	-79120.4	BB	BB	BB	BB	BB	BB	BB	BB	BB	BB	BB	BB	BB	BB	BB	BB	BB	BB	BB
84530036	1	22	0	121	120	136	123	224.09	216.804	101.007	7.286	242.548	1509.38	1502.9	94.05	6.478	271.575	1220.69	1209.51	92.277	11.186	270.735	109162	90729.2	10869.9	9471.39	3.97641	57.618	-81993.3	-71970.7	H	H	H	H	H	H	H	H	H	H	H	H	H	H	H	H	H	H	H
84530037	1	24.2	2	136	132	128	107	253.541	242.647	97.893	10.894	288.677	1315.78	1298.52	72.71	17.266	151.503	1239.77	1223.17	74.574	16.59	124.788	230077	207727	4821.19	3456.28	3.53861	64.331	42424.9	54487.4	H	H	H	H	H	H	H	H	H	H	H	H	H	H	H	H	H	H	H
84530038	1	23.9	1	149	121	125	105	158.406	149.072	57.807	9.334	248.764	1283.83	1267.71	82.403	16.124	232.884	1013.21	1002.24	78.037	10.976	233.358	154633	105989	1440.07	1063.01	3.02654	68.868	-60324.7	-48251.7	H	H	H	H	H	H	LL	LL	LL	LL	LL	LL	LL	LL	LL	LL	LL	LL	LL
84570052	1	21	2	139	116	117	102	575.852	556.964	172.556	18.888	347.545	1221.32	1210.19	163.017	11.124	325.71	682.782	682.782	154.401	-	259.458	212361	162476	0	0	0	125.699	-13620	3850.02	LL	LL	LL	LL	LL	LL	LL	LL	LL	LL	LL	LL	LL	LL	LL	LL	LL	LL	H
84570053	1	25.2	2	122	115	95	103	484.259	451.297	134.374	32.962	257.002	1966.68	1945.28	256.978	21.4	549.42	1425.47	1405.36	357.135	20.11	582.318	192927	180179	0	0	0	101.585	18250.3	30565.1	H	H	H	H	H	H	H	H	H	H	H	H	H	H	H	H	H	H	H
84570054	1	23.6	2	119	115	150	148	522.622	502.66	155.57	19.962	295.2	1256.72	1245.04	120.896	11.674	334.137	955.722	946.966	104.487	8.756	234.903	147439	135847	38552.5	25034.7	4.39854	79.927	-31478.6	-22296.2	BB	BB	BB	BB	BB	BB	BB	BB	BB	BB	BB	BB	BB	BB	BB	BB	BB	BB	BB
84570055	1	28.6	2	126	111	120	122	531.947	507.169	119.56	24.778	294.915	1216.48	1198.19	208.488	18.29	355.764	1152.25	1137.12	149.028	15.124	245.406	149266	131024	0	0	0	66.888	-19436.9	-21317.7	H	H	H	H	H	H	H	H	H	H	H	H	H	H	H	H	BB	BB	BB
84570056	1	31	1	131	109	110	116	409.77	385.548	95.772	24.222	219.813	1077.8	1060.34	124.093	17.462	249.948	714.372	698.284	68.334	16.088	79.227	546301	240840	36457.1	34350.1	4.53593	139.229	98474.5	87772.4	BB	BB	BB	BB	BB	BB	BB	BB	BB	BB	BB	BB	BB	BB	BB	BB	H	H	H
84680057	1	32	2	134	105	137	133	536.156	509.118	125.912	27.038	277.935	951.045	938.583	84.433	12.462	171.657	594.552	583.826	61.289	10.726	122.085	154491	103328	29967.6	27784.8	4.44381	44.466	-35664.5	-54124.4	H	H	H	H	H	H	H	H	H	H	H	H	H	H	H	H	H	H	H
84680059	1	27.8	1	111	92	103	92	484.206	467.466	101.744	16.74	278.66	1210.26	1188.63	124.676	21.636	227.127	956.862	934.28	145.326	22.582	259.458	210790	193764	44729.9	43553	4.63902	93.948	40605.3	44357.3	H	H	H	H	H	H	H	LL	LL	LL	LL	LL	LL	LL	LL	LL	LL	LL	LL
84720064	1	32.4	2	156	167	154	117	323.132	320.724	59.103	2.408	66.82	1095.08	1083.09	88.366	11.99	203.886	1012.08	1000.43	59.617	11.648	184.941	175458	118696	16453.5	15968.4	4.20326	85.873	-18946.8	-39169.8	BB	BB	BB	BB	BB	BB	BB	BB	BB	BB	BB	BB	BB	BB	BB	BB	BB	H	H
84720065	1	44.8	2	131	128	155	140	420.639	401.083	51.258	19.556	270.818	1267.42	1252.88	162.23	14.548	408.777	1220.55	1200.32	138.549	20.236	327.645	154466	133124	7620.74	6385.58	3.8052	81.236	37306.6	-22498.6	BB	BB	BB	BB	BB	BB	BB	BB	BB	BB	BB	BB	BB	BB	BB	BB	BB	BB	BB
84720066	1	29.8	2	121	119	115	104	507.65	491.612	86.864	16.038	233.476	1326.83	1315.71	140.358	11.124	285.546	1052.63	1038.64	105.651	13.994	284.865	81342.8	74739.3	47038.3	44757.4	4.65086	129.3	-71673.7	-83886.3	H	H	H	H	H	H	H	H	H	H	H	H	H	H	H	H	H	H	H
84720067	1	26.6	1	154	127	149	135	366.558	337.854	55.155	28.704	164.745	1195.24	1175.22	148.985	20.022	328.029	812.421	786.991	134.638	25.43	286.023	146407	122804	62650.7	59317	4.77318	83.418	-34402.9	-28018.7	LL	LL	LL	LL	LL	LL	LL	LL	LL	LL	LL	LL	LL	LL	LL	LL	LL	LL	LL
84720068	1	32.8	0	157	146	131	110	448.4	424.252	53.434	24.148	264.646	1419.74	1409.76	109.35	9.982	274.032	975.36	959.984	110.815	15.376	296.757	78240.3	65787.9	8758.6	7497.88	3.87494	99.621	-70506	-93839.1	H	H	H	H	H	H	H	H	H	H	H	H	H	H	H	H	H	H	H
84670074	1	25.2	2	134	134	134	105	463.692	441.766	75.476	21.926	282.9	1476.22	1460.01	178.622	16.202	348.741	1111.26	1089.39	148.669	21.87	393.435	155475	117657	0	0	0	164.161	-44272.1	-36515.7	LL	LL	LL	LL	LL	LL	LL	LL	LL	LL	LL	LL	LL	LL	LL	LL	LL	LL	LL
84670075	1	20.7	1	107	119	116	99	412.114	389.67	72.819	22.444	282.526	1290.22	1275.83	143.986	14.392	283.863	1050.78	1028.54	272.979	22.246	510.426	196825	172007	41910.7	37754	4.57696	92.529	-5100.1	16247.7	H	H	H	H	H	H	H	H	H	H	H	H	H	H	H	H	H	H	H
84670078	1	25.2	2	167	123	147	116	407.265	378.709	74.565	28.556	235.233	1084.19	1074.25	105.088	9.942	285.057	1193.09	1178.09	134.698	14.998	409.962	309848	215978	100088	97533.7	4.98915	146.594	54048.8	56315.5	BB	BB	BB	BB	BB	BB	BB	BB	BB	BB	BB	H	H	H	H	H	H	H	H
84740081	1	19	2	154	122	130	112	452.875	442.357	110.652	10.518	212.85	1308.18	1295.92	203.387	12.266	323.676	1043.1	1031.58	245.334	11.522	368.958	157431	148191	27931	27340.7	4.43681	64.433	-34651	-9433.53	LL	LL	LL	LL	LL	LL	LL	LL	LL	LL	LL	LL	LL	LL	LL	LL	LL	LL	LL
84740082	1	21.1	2	132	107	121	103	440.301	400.893	90.053	39.408	243.031	1298.34	1273.36	220.439	24.984	337.788	1154.52	1127.58	231.9	26.94	389.19	101126	72447.4	25965.9	24200.6	4.38383	128.536	-103311	-74023.7	H	H	H	H	H	H	H	H	H	H	H	H	H	H	H	H	H	H	H
84740083	1	17	2	157	131	119	106	411.821	363.471	73.146	48.35	275.565	1181.25	1165.13	112.573	16.124	184.926	1078.67	1053.66	151.267	25.012	167.721	150697	128454	47145.8	43889.4	4.64236	95.421	-61133.2	-25786.4	LL	LL	LL	LL	LL	LL	LL	LL	LL	LL	LL	LL	LL	LL	LL	LL	LL	LL	LL
84740084	1	20.7	2	146	110	152	126	430.401	408.601	74.913	21.8	291.333	924.795	908.357	112.268	16.438	228.882	825.228	807.506	108.367	17.722	139.227	67013.1	43536.7	48571.9	47130.7	4.6733	83.8	-133571	-110429	BB	BB	BB	BB	BB	BB	BB	BB	BB	BB	BB	BB	BB	BB	BB	BB	BB	BB	BB
84740085	1	21.5	2	140	110	125	112	387.112	355.742	80.191	31.37	316.166	1280.25	1261.56	130.477	18.694	341.124	1019.33	1002.32	158.969	17.01	234.054	132357	106963	6132.67	4664.6	3.66881	103.44	-67446	-45024	H	H	H	H	H	H	H	H	H	H	H	H	H	H	H	H	H	H	H
84740086	1	21.6	2	134	108	112	98	430.88	405.996	75.551	24.884	264.44	1091.13	1070.65	200.501	20.474	291.327	1041.53	1021.05	189.031	20.488	419.769	331703	285766	51727.2	46656	4.66891	92.093	111694	135340	H	H	H	H	H	H	H	LL	LL	LL	LL	H	H	H	H	H	H	H	H
84740087	1	37.7	2	161	134	128	104	398.844	378.32	65.93	20.524	266.104	909.549	886.217	81.757	23.332	132.666	818.682	801.378	113.95	17.304	83.937	126883	106579	22181.7	19918.5	4.29926	58.268	-13186.7	-41340.3	H	LL	LL	LL	LL	LL	LL	LL	LL	LL	LL	LL	LL	LL	LL	LL	LL	LL	LL
84740088	1	19.3	0	133	118	129	112	382.18	364.846	62.716	17.334	273.653	824.052	806.972	93.808	17.08	185.277	997.704	986.852	72.305	10.852	119.769	332285	300751	60932.5	57556.8	4.7601	69.288	118921	147349	H	H	H	H	H	H	H	H	H	H	H	H	H	H	H	H	H	H	H
84740090	1	22	0	138	144	128	105	416.897	397.543	59.14	19.354	361.41	1451.64	1430.33	184.842	21.304	469.104	1128.42	1128.44	300.372	-0.026	545.787	146594	139686	36281.6	33198.9	4.52112	208.297	-33037	-10012.6	LL	LL	LL	LL	LL	LL	LL	LL	LL	LL	LL	LL	LL	LL	LL	H	H	H	H
84750091	1	24.7	2	155	117	141	132	447.784	423.432	106.095	24.352	310.479	1240.55	1209.39	179.884	31.158	407.736	1177.2	1172.38	224.976	4.818	407.271	171173	130729	29456.3	23718.4	4.37508	78.454	-32886.3	-10327.6	H	H	H	H	LL	LL	LL	LL	LL	LL	LL	LL	LL	LL	LL	LL	LL	LL	LL
84750092	1	21.6	2	140	106	98	88	385.005	371.393	66.76	13.612	259.399	1197.67	1188.7	73.583	8.964	201.129	1121.61	1121.61	120.811	0	290.946	279533	241907	30612.5	26123.4	4.41703	75.318	67834.9	81386.8	BB	H	H	H	H	H	H	H	H	H	H	H	H	H	H	H	H	H	H
84750093	1	20.4	2	122	112	102	103	627.644	610.914	102.881	16.73	318.028	1208.52	1197.81	52.132	10.704	276.624	1018.21	1017.12	110.64	1.084	247.443	215224	208686	12462.7	10168.1	4.00724	64.535	30566.7	49692.2	H	H	H	H	H	H	H	H	H	H	H	H	H	H	H	H	H	LL	LL
84750094	1	22.3	2	146	99	102	104	374.805	348.043	61.12	26.762	259.598	1008.94	993.971	63.766	14.968	189.174	1291.16	1289.67	91.962	1.488	181.437	147619	124775	11086.3	8422.36	3.92543	52.424	-46935.6	-30479.5	LL	LL	LL	LL	LL	LL	LL	LL	LL	LL	LL	LL	LL	LL	LL	LL	LL	LL	LL
84750095	1	23.9	2	164	170	124	110	268.977	241.753	87.705	27.224	310.206	1007.22	979.5	92.212	27.72	223.248	1266.14	1255.73	125.638	10.418	329.262	192767	178040	1798.77	687.902	2.83753	82.654	11726.3	33968.4	BB	BB	-	BB	BB	BB	BB	BB	BB	BB	BB	BB	BB	BB	BB	BB	BB	H	H
847800103	1	19	0	139	114	105	90	327.829	298.799	73.337	29.03	271.443	1121.3	1096.19	99.478	25.112	235.842	561.81	559.616	157.951	2.194	234.879	250100	234085	28562.4	23782.3	4.37625	94.323	51243.3	87726.1	BB	-	BB	BB	BB	BB	BB	BB	BB	BB	BB	BB	BB	BB	BB	BB	BB	BB	BB
847800104	1	23.1	0	123	82	133	114	438.733	418.671	112.991	20.062	211.721	1267.28	1252.85	91.722	14.43	237.504	1226.4	1229.1	117.13	-2.7	236.94	22982.7	18744.3	103819	82923.3	4.91868	66.406	-150268	-136982	BB	BB	BB	BB	BB	BB	BB	BB	BB	BB	BB	BB	BB	BB	BB	BB	BB	BB	BB
847800105	1	22	0	138	101	123	113	576.262	548.542	153.923	27.72	352.52	1164.58	1145.97	89.954	18.612	228.426	1129.11	1133.33	78.3	-4.212	162.183	184280	132635	40485.4	36803.2	4.56589	76.549	-40087.3	-19423.8	LL	LL	LL	LL	LL	LL	LL	LL	LL	LL	LL	LL	LL	LL	LL	LL	LL	LL	LL
847800106	1	22.2	0	129	126	118	107	375.284	347.53	120.569	27.754	293.668	1081.6	1066.22	65.656	15.382	201.192	1178.73	1181.98	123.838	-3.254	238.629	601942	560587	90435.7	84735.7	4.92807	67.883	388539	405695	H	H	H	H	H	H	H	H	H	H	H	H	H	H	H	H	LL	LL	LL
847800107	1	23.5	2	133	115	117	97	325.865	293.289	100.902	32.576	269.556	1318.89	1299.08	135.238	19.812	345.408	1155.24	1157.54	161.904	-2.296	343.389	151907	144021	40494	37927	4.57895	70.936	-23642.4	-6985.96	H	H	H	H	H	H	H	H	H	H	H	H	H	H	H	H	H	H	H
847800108	1	28	2	157	134	117	100	405.261	381.335	116.567	23.926	291.905	1198.99	1179.05	77.412	19.936	182.526	769.164	769.392	91.28	-0.228	276.633	364050	339385	18948.2	15903.4	4.20149	73.447	186901	188487	H	H	H	H	H	H	LL	LL	LL	LL	LL	LL	LL	LL	LL	LL	LL	LL	LL
847800109	1	20.3	2	141	185	128	113	454.344	428.964	90.195	25.38	286.019	1206.53	1188.13	94.348	18.404	324.441	1179.56	1178.42	144.398	1.136	419.397	286401	240021	57521.4	54536.8	4.73669	73.447	61564.7	87780.1	H	H	H	H	H	H	H	H	H	H	H	H	H	H	LL	LL	LL	LL	LL
847900114	1	23.2	2	129	131	119	93	508.695	484.343	93.196	24.352	327.092	1425.3	1408.8	137.693	16.5	329.937	1299.64	1298.55	185.11	1.084	381.144	92510.3	78699.5	9751.65	8469.74	3.92787	80.192	-89975.4	-75211.6	LL	LL	LL	LL	LL	LL	LL	LL	LL	LL	LL	LL	LL	LL	LL	LL	H	H	H
847900115	1	23.6	2	140	139	110	93	330.941	307.369	70.592	23.572	345.22	1326.04	1309.13	132.048	16.914	306.861	837.54	835.9	121.384	1.64	323.388	261882	239502	-	-	-	300.52	72176	85953.7	H	H	H	H	H	H	H	H	H	H	H	H	H	H	H	H	H	H	H
847900116	1	17.9	1	177	120	174	141	454.248	430.782	67.207	23.466	338.912	1509.87	1495.11	166.508	14.762	469.614	1175.81	1175.81	232.447	0	515.283	376055	342634	77360	69068.6	4.83928	551.324	156082	187199	H	BB	BB	BB	BB	H	H	H	H	H	H	H	H	H	H	H	H	H	H
847900117	1	19.4	0	164	124	120	105	468.47	448.762	72.209	19.708	345.071	628.578	612.782	59.961	15.796	231.684	844.35	844.35	92.943	0	288.384	115298	103042	-	-	-	59.612	-78450.1	-51486.2	BB	BB	BB	BB	H	H	H	H	H	H	H	H	H	H	H	H	H	H	H
847900118	1	16.7	1	151	122	122	107	462.916	443.668	71.358	19.248	316.538	1313.33	1298.16	99.232	15.176	366.951	872.007	872.007	181.51	0	401.334	126513	94295.2	13532.5	12511.9	4.09732	86.051	-96304.4	-60777	H	H	H	H	H	H	H	H	H	H	H	H	H	H	H	H	H	H	H
847900119	1	19.3	1	125	89	118	105	416.227	380.177	67.016	36.05	250.137	1018.6	991.626	121.592	26.976	285.192	1228.76	1220.91	249.981	7.846	504.657	198603	167569	21507.3	11637.6	4.06587	42.872	-14260.5	22845.1	LL	LL	LL	LL	LL	LL	LL	LL	LL	LL	LL	LL	LL	LL	LL	LL	H	H	H
849900125	1	33.3	2	153	116	111	89	459.516	419.886	172.802	39.63	297.07	1122.62	1091.59	171.097	31.034	256.551	1071.86	1044.59	121.22	27.27	288.948	97688.5	75121.2	9502.18	5590.08	3.74742	111.407	-59486.2	-66044.3	LL	LL	LL	LL	LL	LL	LL	LL	LL	LL	LL	LL	LL	LL	LL	LL	LL	LL	LL
850700134	1	20.7	2	148	126	124	110	394.63	356.176	68.697	38.454	227.638	1001.13	984.63	133.962	16.5	285.957	985.272	983.582	113.694	1.69	304.824	151381	119612	13034.4	11350.7	4.05502	94.766	-57495.7	-34299.3	H	-	H	H	H	H	H	H	H	H	H	H	H	H	H	H	H	H	H
850700135	1	22.7	2	154	132	130	115	554.043	512.795	95.24	41.248	330.742	919.872	901.426	125.764	18.446	364.011	1102.71	1098.24	160.514	4.466	413.646	345695	325918	20599.5	15661	4.19482	69.016	155557	173714	LL	LL	LL	LL	LL	LL	LL	LL	LL	LL	LL	LL	LL	LL	LL	LL	LL	LL	LL
850700136	1	20.6	1	146	115	141	124	442.037	408.007	86.662	34.03	304.917	1033.82	1017.57	135.263	16.252	377.37	932.46	928.65	76.801	3.81	294.384	57091.6	48442.7	21041.4	12469.7	4.09585	80.734	-129002	-105686	LL	LL	LL	LL	LL	LL	LL	LL	LL	LL	LL	LL	LL	LL	LL	LL	LL	LL	LL
850700137	1	25.8	0	130	119	123	110	468.47	433.354	80.83	35.116	318.972	1050.49	1035.82	126.648	14.678	157.212	979.158	971.414	107.014	7.744	351.204	177784	140837	95104.7	75209.4	4.87627	86.741	-19068.3	-14672.1	LL	LL	LL	LL	LL	LL	LL	LL	LL	LL	LL	LL	LL	LL	LL	LL	LL	LL	LL
851200138	1	27.9	2	143	118	135	114	477.569	435.507	145.579	42.062	298.734	772.173	751.119	138.135	21.054	202.215	1074.91	1064.39	183.883	10.52	313.263	152324	136762	13737.5	9269.88	3.96707	53.132	-16059.9	-13155.6	H	-	H	H	H	H	H	H	H	H	H	H	H	H	H	H	H	H	H
851200139	1	19.1	2	111	97	161	125	482.645	450.051	77.297	32.594	267.668	985.779	970.769	92.286	15.01	270.807	854.079	854.079	160.596	0	326.889	230132	214777	21416.4	20729.3	4.31659	74.824	32272.8	59559.4	LL	LL	LL	LL	LL	LL	LL	LL	LL	LL	LL	LL	LL	LL	LL	LL	LL	LL	LL
851200140	1	34.5	2	147	131	124	139	462.149	422.105	92.239	40.044	292.923	1271.25	1251.81	124.488	19.44	296.442	1206.24	1200.57	143.908	5.676	289.008	134870	121215	2041.46	1011.25	3.00486	154.111	-9345.26	-30118.3	H	-	H	H	H	H	H	H	H	H	H	H	H	H	H	H	H	H	H
851200141	1	39.2	1	163	135	131	126	390.033	360.117	75.402	29.916	289.595	1062.67	1048.49	128.44	14.182	282.378	815.304	814.724	108.241	0.58	244.005	473239	428798	26937.7	24411.1	4.38759	100.306	314091	272854	H	H	H	H	H	H	H	H	H	H	H	H	H	H	H	H	H	H	H
851200142	1	21.4	1	132	106	157	132	585.744	548.222	101.945	37.522	353.439	1114.29	1090.25	82.37	24.036	243.513	938.577	928.865	83.481	9.712	224.004	132609	120111	54294.3	48085.1	4.68201	85.102	-54635	-27191	BB	BB	BB	BB	BB	BB	BB	BB	BB	BB	BB	BB	BB	BB	BB	BB	BB	BB	BB
851200143	1	20.3	0	132	125	125	118	443.186	409.272	76.445	33.914	304.42	943.032	930.176	107.823	12.856	254.124	961.785	960.397	188.873	1.388	382.332	239281	233591	47821.4	42846.2	4.63191	81.218	55134.7	76484.7	BB	BB	BB	BB	BB	BB	BB	BB	BB	BB	BB	BB	BB	BB	BB	BB	BB	BB	BB
851200144	1	21.4	0	141	118	133	122	385.532	345.914	80.511	39.618	249.59	790.569	770.095	88.531	20.474	164.118	789.036	784.772	117.676	4.264	274.632	162140	145371	52612.4	51342.5	4.71048	46.643	-29375	-5054.76	BB	BB	BB	BB	BB	BB	BB	BB	BB	BB	BB	BB	BB	BB	BB	BB	BB	BB	BB
851200145	1	19.4	2	128	118	112	106	440.026	406.422	104.286	33.604	340.651	1109.26	1090.4	94.741	18.86	259.494	972.207	970.517	147.234	1.69	352.704	263538	223931	50295	47420.1	4.67596	69.709	42438.4	72089.3	BB	BB	BB	BB	BB	BB	BB	BB	BB	BB	BB	BB	BB	BB	BB	BB	BB	BB	BB
851100152	1	28.3	0	120	101	137	119	427.815	381.873	86.832	45.942	259.424	1037.66	1003.15	136.539	34.512	274.515	1089.78	1073.76	141.126	16.02	341.139	241926	219914	63499.6	59081.5	4.77145	75.061	68441.4	81798.5	H	-	H	H	H	H	H	H	H	H	H	H	H	H	H	H	H	H	H
851600153	1	25.8	2	151	128	141	115	485.183	453.287	114.481	31.896	347.331	839.271	813.993	163.808	25.278	215.193	974.988	971.33	194.844	3.658	389.082	140548	122614	-	-	-	95.333	-37291.1	-23599.2	LL	LL	LL	LL	LL	LL	LL	LL	LL	LL	LL	LL	LL	LL	LL	LL	LL	LL	LL
851600154	1	20.4	2	135	143	116	98	445.437	403.957	106.861	41.48	306.183	1075.64	1053.35	122.574	22.296	237.504	1247.8	1239.35	238.882	8.452	485.655	133067	117732	37352.2	35448.6	4.5496	83.492	-60387.2	-31096.1	H	H	H	H	H	BB	-	BB	BB	BB	BB	BB	BB	BB	BB	BB	BB	BB	BB
851600156	1	24.9	1	175	166	125	110	393.098	352.006	67.782	41.092	298.858	1022.57	1005.78	133.128	16.79	300.084	1205.97	1203.67	148.379	2.296	411.648	191243	146721	51875.5	47513	4.67681	69.851	-16220.1	-6936.13	BB	BB	BB	BB	H	H	H	H	H	H	H	H	H	H	H	H	H	H	H
851600157	1	21.2	0	138	105	124	143	449.22	418.722	114.524	30.498	327.862	1042.03	1029.29	162.532	12.732	353.142	1287.96	1287.96	149.743	0	377.142	191704	177255	46586.8	41206.6	4.61497	83.208	1833.56	20039.1	H	-	H	H	H	H	H	H	H	H	H	H	H	H	H	H	H	H	-
852200164	1	24.4	1	163	142	107	99	398.126	361.806	76.786	36.32	322.275	1187.87	1169.88	163.538	17.99	315.045	1197.21	1197.21	128.528	0	351.078	349125	269072	26117.6	23362.7	4.36852	142.08	104445	116468	BB	BB	BB	BB	BB	BB	BB	BB	BB	BB	BB	BB	BB	BB	BB	BB	BB	BB	BB
852200165	1	22.8	2	144	104	122	117	353.448	319.262	64.121	34.186	214.726	1167.62	1149.88	84.825	17.742	190.518	1028.08	1028.08	98.07	0	226.128	406085	379368	4596.61	3260.08	3.51323	59.336	209343	226546	BB	BB	BB	BB	BB	BB	BB	BB	BB	BB	BB	BB	BB	BB	BB	BB	BB	BB	BB
852700173	1	27.2	2	166	135	129	113	367.154	332.06	76.291	35.094	232.585	1382.37	1378.22	137.163	4.15	440.065	1002.92	1004.21	139.708	-1.286	291.072	633104	595364	26646.1	22251.6	4.34736	110.678	440181	430622	H	-	H	H	H	H	H	H	H	H	H	H	H	H	H	H	H	H	H
852700174	1	25.6	2	136	125	116	103	423.542	366.438	97.815	57.104	308.462	1426.02	1416.09	154.546	9.938	435.681	1103.4	1102.57	83.127	0.832	257.943	84152.8	70056.6	12927.6	9691.27	3.98638	120.199	-90523.1	-89609.1	H	-	H	H	H	H	H	H	H	H	H	H	H	H	H	H	H	H	H
852700176	1	27.9	0	140	129	140	110	266.443	220.753	88.466	45.69	251.196	1047.29	1036.75	218.249	10.538	445.546	1100.76	1089.38	153.37	11.378	372.579	294838	243903	-	-	-	104	91081.2	84763.5	LL	LL	LL	LL	LL	LL	LL	LL	LL	LL	LL	LL	LL	LL	LL	LL	LL	LL	LL
854100187	1	17.8	2	103	87	125	97	500.514	459.216	78.417	41.298	202.571	1542.82	1532.82	138.081	9.992	524.462	1846.39	1826.41	190.809	19.984	397.497	176928	158044	-	-	-	114.726	-28845.2	-1574.28	H	H	H	H	H	H	H	H	H	H	H	H	H	H	H	H	H	H	LL
854100188	1	23	2	159	134	147	116	539.304	511.938	68.584	27.366	256.95	1230.84	1230.84	70.032	0	257.025	1475.71	1464	62.16	11.702	226.02	256262	236514	28864.6	27870.7	4.44515	59.523	67164	68132.7	H	-	H	H	H	H	H	H	H	H	H	H	H	H	H	H	H	H	H
854100189	1	20.3	1	138	111	129	101	436.877	393.353	68.729	43.524	257.077	1217.62	1214.29	94.218	3.33	334.296	1674.4	1656.95	136.783	17.448	265.353	178529	169915	20670.8	16416.4	4.21528	82.263	-8541.35	4454.76	BB	BB	-	BB	BB	BB	BB	BB	BB	BB	BB	BB	BB	BB	BB	BB	BB	BB	H
854100191	1	18.6	0	147	120	110	90	424.095	390.991	72.643	33.104	280.725	1215.07	1215.07	137.703	0	363.89	1832.93	1820.21	126.193	12.724	379.605	211349	187807	23783.8	22535.1	4.35286	77.427	3616.13	19426.1	H	H	H	H	H	H	H	H	H	H	H	H	H	H	H	H	H	H	H
854200192	1	24.3	2	130	113	111	103	463.66	419.962	91.389	43.698	264.833	1299.51	1291.54	178.84	7.972	427.461	1791.27	1776.08	157.319	15.192	363.147	232806	220714	28832.2	13330.8	4.12486	115.035	55749.6	59324.4	H	H	H	H	H	H	H	H	H	H	H	H	H	H	H	H	H	H	H
854200193	1	19.4	2	157	115	132	91	554.964	520.514	87.79	34.45	284.983	1721.11	1721.11	136.137	0	657.084	2332.45	2321.18	242.593	11.278	720.033	147890	141778	5764.61	5034.7	3.70197	106.597	-39713.9	-26602.4	BB	BB	BB	BB	BB	BB	BB	BB	BB	BB	BB	BB	BB	BB	BB	BB	BB	BB	BB
854200194	1	18.5	0	143	117	102	122	509.423	484.105	88.394	25.318	259.922	1458.69	1458.47	141.671	0.218	485.552	1738.5	1726.16	138.164	12.336	285.84	232806	220714	74048.4	70228.6	4.84651	101.092	36186.1	52524.5	H	H	H	H	H	H	H	H	H	H	H	H	H	H	H	H	H	H	H
854200195	1	19	0	126	92	136	97	545.613	497.173	75.059	48.44	254.864	1408.82	1401.77	146.422	7.044	436.229	2226.7	2210.76	269.084	15.932	597.381	234837	215814	95490.6	84457.5	4.92664	95.999	32972.8	53610.8	H	H	H	H	H	H	H	H	H	H	H	BB	BB	BB	BB	BB	BB	BB	BB
854200196	1	23.7	0	115	97	136	123	387.85	344.796	48.098	43.054	253.894	1397.18	1393.96	65.174	3.222	367.726	1546	1530.7	103.14	15.298	224.037	189754	174239	47574.9	41362.8	4.61661	134.482	7250.53	8683.67	H	H	H	H	LL	LL	LL	LL	LL	LL	LL	LL	LL	LL	LL	LL	LL	LL	LL
854400197	1	25.6	1	155	146	122	123	485.241	437.503	65.758	47.738	299.041	1669.01	1661.63	161.429	7.372	551.315	2073.29	2055.35	189.765	17.94	535.578	246655	219364	13902.9	12233	4.08753	152.848	58784.2	57448	H	H	H	H	H	H	H	H	H	H	H	H	H	H	H	H	H	H	H
854400198	1	25.7	2	171	134	141	133	532.498	479.024	61.941	53.474	250.543	1648.77	1642.55	255.148	6.224	534.326	2683.7	2662.55	401.447	21.148	773.775	325849	286971	30546.4	23971.6	4.3797	119.562	126729	124048	BB	BB	BB	BB	BB	BB	BB	BB	BB	BB	BB	H	H	H	H	H	H	H	H
854900207	1	26.2	2	175	176	150	126	442.743	421.991	114.46	20.752	272.884	1323.57	1322.43	109.954	1.146	346.353	1656.24	1644.93	106.424	11.314	259.959	78784.8	73592.2	7530.46	5237.39	3.71911	99.6	-84963.6	-93783.6	H	H	H	H	H	H	H	H	H	H	H	H	H	H	H	H	H	H	H
854900208	1	22.8	2	149	131	122	108	464.047	413.617	166.037	50.43	286.985	1408.82	1400.03	186.479	8.79	475.687	1680.17	1662.97	132.025	17.2	329.685	79522.3	68999.8	34612.6	29134.9	4.46441	117.658	-101024	-91672.6	LL	LL	LL	LL	LL	LL	LL	LL	LL	LL	LL	H	H	H	H	H	H	H	H
857600214	1	19.6	1	140	119	118	101	718.316	686.384	116.393	31.932	342.776	1318.95	1307.92	67.927	11.03	291.55	2057.91	2034.4	179.819	23.51	336.855	109048	96674.7	52812.7	51893.6	4.71511	97.131	-84143.1	-62033.3	H	H	H	H	H	H	H	H	BB	BB	BB	BB	BB	BB	BB	BB	BB	BB	BB
857600215	1	27.3	2	141	117	125	109	630	627.716	178.237	2.284	354.389	1608.78	1608.78	96.782	0	435.133	1860.71	1846.5	92.949	14.204	284.34	69537.8	59486.2	8173.63	7299.21	3.86328	82.366	-95359.4	-108895	H	H	H	H	H	H	H	H	H	H	H	H	H	H	H	H	BB	BB	BB
857600216	1	22.8	1	140	120	126	113	606.593	597.223	86.365	9.37	325.64	1770.02	1770.02	94.731	0	471.851	981.525	967.885	81.131	13.64	184.362	58924.4	50131.7	12665.8	7220.04	3.85854	89.157	-119892	-118249	LL	LL	LL	LL	LL	H	H	H	H	H	H	H	H	H	H	H	H	H	H
857600217	1	24.8	0	142	129	122	91	485.518	463.234	86.896	22.284	303.088	1342.06	1330.15	80.775	11.904	292.098	1694.06	1667.98	87.577	26.082	308.103	162947	153554	47946	26019.4	4.4153	96.565	-9724.24	-4387.72	H	H	H	H	H	H	H	H	H	H	H	H	H	H	H	H	H	H	H
857600218	1	23.4	0	152	140	126	107	473.51	443.278	107.285	30.232	298.198	1558.27	1544.51	55.861	13.76	372.658	1744.69	1726.33	89.511	18.364	170.976	79076	87672.1	46244.2	42289.8	4.62624	98.777	-80328.2	-68641.8	H	H	H	H	H	H	H	H	H	H	H	H	H	H	H	H	LL	LL	LL
857100224	1	22.9	2	161	143	145	120	591.708	575.45	114.17	16.258	359.89	1112.94	1104.09	97.187	8.846	244.42	1698.55	1682.65	67.808	15.896	217.347	271002	223509	12800.3	10673.1	4.02829	74.391	53822.2	62885.7	LL	LL	LL	LL	LL	LL	LL	H	H	H	H	H	H	H	H	H	H	H	H
857100225	1	20.3	2	136	127	159	147	355.478	320.544	83.611	34.934	314.786	1016.06	1001.1	104.421	14.96	293.742	1425.07	1403.71	130.275	21.36	196.245	252099	231061	-	-	-	81.697	52604.6	75799.7	H	H	H	H	H	H	H	H	H	H	H	H	H	H	H	H	H	H	H
857100226	1	23.9	1	134	124	105	95	419.281	403.089	43.17	16.192	233.154	1069.92	1069.04	42.554	0.874	194.55	1151.81	1138.76	60.073	13.042	98.997	281747	231039	13291.8	11881.8	4.07488	64.205	64725	63424.4	LL	LL	LL	LL	LL	LL	LL	LL	LL	LL	LL	LL	LL	LL	LL	LL	LL	LL	LL
857100227	1	22.5	1	139	129	124	107	392.221	376.161	65.999	16.06	272.61	874.575	872.501	80.02	2.074	241.68	1326.79	1311.91	97.891	14.874	285.021	295803	250715	33347.3	29974.9	4.47676	75.009	79678.5	84152.5	H	H	H	H	H	H	H	H	H	H	H	H	H	H	H	H	H	LL	LL
857100228	1	17.9	0	153	129	145	117	611.739	591.177	50.707	20.562	328.148	1126.8	1120.57	94.407	6.224	299.771	1550.27	1530.78	161.002	19.492	342.933	229005	210615	36556	31894.6	4.50372	137.774	24063.1	47692.3	BB	BB	BB	BB	BB	BB	BB	BB	BB	BB	BB	H	H	H	H	H	H	H	H
857200229	1	27.8	1	110	103	143	117	527.573	510.983	86.824	16.59	299.21	686.403	684.819	21.311	1.584	148.515	1237.48	1222.85	23.299	14.628	126.93	61052.5	34802.2	19121.4	12689.5	4.10344	47.073	-118357	-132189	H	H	H	H	H	H	H	H	H	H	H	LL	LL	LL	LL	LL	H	H	H
857200230	1	19.1	2	133	102	145	121	398.917	367.361	103.275	31.556	296.322	1343.97	1329.83	123.073	14.142	429.105	1949.37	1930.66	214.383	18.716	478.488	175742	151373	20749.7	19011.3	4.27901	80.205	-31131.6	-4606.25	BB	BB	BB	BB	BB	BB	BB	BB	BB	BB	BB	H	H	H	H	H	H	H	H
857200231	1	28.4	1	134	123	132	130	522.206	511.908	113.929	10.298	305.427	895.449	893.701	58.668	1.748	204.414	1617.36	1606.08	50.066	11.278	203.823	137175	104509	12247.3	10700.1	4.02939	51.034	-46626.6	-62339.3	H	H	H	H	H	H	H	H	H	H	H	H	H	H	H	H	H	H	H
857200232	1	26.3	0	125	110	117	87	440.585	418.367	160.916	22.218	303.699	884.454	876.482	130.685	7.972	304.155	1815.84	1799.03	89.848	16.812	308.172	274065	234019	60754.3	57559.8	4.76012	117.658	75800.3	72629.1	H	H	H	H	H	H	H	H	H	H	H	H	H	H	H	H	H	H	H
857200233	1	26.5	0	140	123	110	127	341.921	309.835	123.157	32.086	273.095	1275.3	1267.16	86.741	8.136	306.347	1613.51	1594.34	150.995	19.174	319.851	357404	342582	52741.9	49806	4.69728	95.485	185038	181337	LL	LL	LL	LL	LL	LL	LL	LL	LL	LL	LL	LL	LL	LL	LL	LL	LL	LL	LL
858100239	1	24	2	150	135	129	110	561.051	541.681	155.191	19.37	332.933	1241.36	1233.6	82.395	7.754	293.742	1851.52	1833.37	146.514	18.152	244.662	188859	151207	50601.7	37082.3	4.56917	97.348	-14770	-10374.4	LL	LL	LL	LL	LL	LL	LL	LL	LL	LL	LL	LL	LL	LL	LL	LL	LL	H	H
858100240	1	23.4	2	141	117	167	125	438.427	412.633	66.7	25.794	281.126	1129.19	1124.44	90.52	4.75	319.5	1767.34	1754.44	72.996	12.9	214.137	292338	268779	8400.76	6287.95	3.79851	70.421	100779	104564	LL	LL	LL	LL	LL	LL	LL	LL	H	H	H	H	H	H	H	H	H	H	H
858100241	1	25.4	2	141	110	142	129	578.593	562.533	149.489	16.06	330.741	1057.81	1053.98	100.777	3.822	287.166	1683.16	1671.04	140.313	12.124	391.827	198818	164139	29277.8	26625.8	4.4253	107.363	2884.55	-890.272	H	H	H	LL	LL	LL	LL	LL	LL	LL	LL	LL	LL	LL	LL	LL	LL	LL	LL
858100242	1	27.9	0	143	119	136	110	463.549	460.469	57.81	3.08	167.225	974.157	974.157	36.885	0	202.222	1195.18	1184.18	32.293	10.996	126.792	366359	268437	114739	95304.3	4.97911	46.776	115615	100056	BB	BB	BB	BB	BB	BB	BB	BB	BB	BB	BB	H	H	H	H	H	H	H	H
858100243	1	24.4	0	139	119	132	109	466.261	448.679	110.716	17.582	281.526	1013.03	999.93	106.715	13.104	263.053	1424.21	1404.93	190.41	19.28	152.538	130819	123993	-	-	-	57.959	-40634.7	-32896.6	LL	LL	LL	LL	LL	LL	LL	LL	LL	LL	LL	LL	LL	LL	LL	LL	H	H	H
858200245	1	25.7	0	141	123	119	120	594.696	590.954	79.818	3.742	259.922	1238.01	1228.08	98.294	9.938	304.703	1878.44	1856.1	233.661	22.346	495.492	434111	382057	77976.2	71540.5	4.85455	82.828	221815	222391	H	H	H	H	H	H	H	H	H	H	H	H	H	H	H	H	H	LL	LL
857900246	1	26.8	2	155	119	140	123	575.605	572.393	74.334	3.212	294.425	925.083	921.917	100.156	3.166	263.601	1786.14	1775.5	124.965	10.644	285.021	212240	208865	0	0	0	42.826	52332.5	43260.2	LL	LL	LL	LL	LL	LL	LL	LL	LL	LL	LL	LL	LL	LL	LL	LL	LL	LL	LL
857900247	1	22.8	2	143	107	137	109	538.253	512.061	104.749	26.192	315.376	1167.27	1151.11	118.16	16.162	304.155	1757.94	1734.57	116.278	23.368	211.062	173728	145006	37277.3	32549.8	4.51255	77.153	-25018.3	-9201.63	H	H	H	H	H	H	H	H	H	H	H	H	H	H	H	H	H	H	H
857900248	1	19.2	1	145	130	157	145	566.585	553.439	127.965	13.146	297.039	1170.77	1160.84	156.22	9.938	310.731	1531.04	1514.23	178.438	16.812	358.23	217482	196461	32105.1	30098.7	4.47855	88.725	14294.2	36795.5	H	H	H	H	H	H	H	H	H	H	H	H	H	H	H	H	H	H	H
857900249	1	20.3	1	145	114	116	99	449.752	449.752	71.929	0	332.992	1057.97	1057.97	77.617	0	272.917	1697.48	1685.28	88.774	12.196	323.673	211928	173780	7553.86	5530.71	3.74278	80.658	-4676.46	5399.4	H	H	H	H	H	H	H	H	H	H	H	H	H	H	H	H	LL	LL	LL
857900250	1	28.4	0	153	134	153	128	347.502	329.248	148.789	18.254	320.923	1065.3	1052.3	178.489	12.996	307.991	1787.42	1770.93	124.75	16.496	310.632	167015	115819	39575.6	37053.2	4.56883	77.709	-35315.8	-41164.5	BB	BB	BB	BB	BB	BB	BB	BB	BB	BB	BB	BB	BB	BB	BB	BB	BB	BB	BB
857900251	1	24.4	2	127	118	117	103	372.981	341.299	114.513	31.682	294.404	1031.84	1020.91	169.797	10.92	397.319	1728.67	1711.47	136.016	17.2	305.85	87233	77370.8	0	0	0	131.397	-87256.5	-81433.7	H	H	H	H	H	H	H	H	H	H	H	H	H	H	H	H	H	LL	LL
859200254	1	23.9	2	141	114	134	108	388.9	362.1	130.448	26.8	271.001	1322.94	1309.72	173.819	13.214	285.522	1098.05	1069.45	92.225	28.598	503.793	24118.3	20696.6	6148.75	3597.77	3.55603	76.43	-145617	-136096	BB	BB	BB	BB	BB	BB	BB	BB	BB	BB	BB	BB	BB	BB	BB	BB	BB	BB	BB
859200255	1	29.6	2	158	132	131	112	438.997	410.921	136.716	28.076	351.562	1176.51	1156.09	175.493	20.422	331.008	896.979	866.837	76.682	30.142	360.699	209385	185352	11542.9	10680.8	4.0286	92.007	38264.9	34880.8	H	H	H	H	H	H	H	H	H	H	H	H	H	H	H	H	H	H	H
859200256	1	29.6	0	143	128	109	104	345.686	326.988	87.087	18.698	298.768	1285.65	1281.23	47.494	4.422	211.538	988.374	962.518	65.352	25.856	125.112	135782	128452	19804.6	18808.9	4.27436	71.478	-18635.9	-36051.2	H	H	H	H	H	H	H	H	H	H	H	H	H	H	H	H	H	H	H
859200257	1	21.1	0	175	155	147	123	326.23	304.092	107.59	22.138	299.547	1459.64	1449.16	107.579	10.484	310.731	996.468	960.766	104.367	35.702	479.553	250798	195567	36884.8	33870.9	4.52983	97.126	19808.8	36380.2	H	H	H	H	H	H	H	H	H	H	H	H	H	H	H	H	H	BB	BB
860200266	1	39.2	2	162	129	127	126	508.454	479.046	155.008	29.408	332.48	1149.83	1112.1	251.622	37.728	530.571	929.751	894.473	92.548	35.278	457.437	114354	60473.4	13700.2	12141	4.08425	123.608	-54233.2	-74821.7	H	H	H	H	H	H	H	H	H	H	H	H	H	H	H	H	H	H	H
862500276	1	21.6	2	136	105	128	82	436.559	416.417	87.573	20.142	304.78	994.782	968.178	96.508	26.604	316.227	823.731	792.393	77.648	31.338	170.511	123465	102320	-	-	-	80.714	-71751.9	-42730.5	BB	BB	BB	BB	BB	BB	BB	BB	BB	BB	BB	BB	BB	BB	BB	BB	H	H	H
862500277	1	24.9	1	147	117	121	108	511.609	461.895	92.917	49.714	323.306	1237.55	1198.98	106.534	38.564	458.46	985.239	947.297	83.783	37.942	317.583	173329	168355	34415.4	29410.2	4.4685	156.21	5414.02	33792.8	LL	LL	LL	LL	LL	LL	LL	LL	LL	LL	LL	LL	LL	LL	LL	LL	LL	LL	LL
862600279	1	26.7	2	161	124	129	107	546.505	523.257	36.098	23.248	337.2	950.358	907.598	126.746	42.76	305.571	833.262	795.55	93.63	37.712	176.559	272859	226705	10416.4	6729.95	3.82801	86.388	69835.3	95822.3	BB	BB	BB	BB	BB	BB	BB	BB	BB	BB	BB	BB	BB	BB	BB	BB	BB	BB	BB
862600280	1	36.4	2	154	140	167	153	478.482	468.05	73.338	10.432	275.098	890.454	853.28	56.84	37.174	268.524	833.262	808.45	76.024	24.812	160.86	50245.5	41971.5	19083.2	17530.2	4.24379	122.05	-82179.6	-93809.5	H	H	H	H	H	H	H	H	H	H	H	H	H	H	H	H	LL	LL	LL
862900292	1	26.6	2	152	120	140	128	380.295	363.649	115.8	16.646	327.737	1338.35	1306.48	166.758	31.876	413.892	1011.09	977.013	80.999	34.08	66.456	87790.5	66479.5	28455.5	27099.3	4.43296	95.442	-90727.2	-73947.6	H	H	H	H	H	H	H	H	H	H	H	H	H	H	H	H	H	H	H
862900293	1	26.5	2	111	112	145	135	385.362	354.79	85.775	30.572	273.362	1133.34	1094.25	94.214	39.096	357.765	1049.74	993.569	99.263	56.17	327.393	421951	398637	3125.83	2387.34	3.37791	144.512	241093	264542	LL	LL	LL	LL	LL	LL	LL	LL	LL	LL	LL	LL	LL	LL	LL	LL	LL	LL	LL
862900294	1	27.2	1	128	137	146	105	291.382	269.132	66.026	22.25	237.445	906.186	880.722	117.936	25.464	316.086	851.28	827.588	67.891	23.692	181.332	205705	189933	8008.57	5654.86	3.75242	82.03	34750.1	43882.9	LL	LL	LL	LL	LL	LL	LL	LL	LL	LL	LL	LL	LL	LL	LL	LL	LL	H	H
862900295	1	28.8	0	132	116	126	119	378.861	369.651	80.018	9.21	288.392	1130.58	1105.23	98.779	25.344	338.127	903.897	878.157	77.313	25.74	129.09	165739	158088	4655.69	3193.63	3.50429	117.374	8302.05	11932.7	BB	BB	BB	BB	BB	BB	BB	BB	BB	BB	BB	BB	BB	BB	BB	BB	BB	BB	BB
862900296	1	23.4	0	140	121	123	102	376.853	343.895	109.606	32.958	329.207	971.25	939.06	126.379	32.19	334.017	809.499	753.019	96.917	56.48	286.608	124946	107656	9363.36	7871.42	3.89605	92.234	-60344.3	-32495.6	H	H	H	H	H	H	H	H	H	H	H	H	H	H	H	BB	BB	BB	BB
863100302	1	21	2	113	91	144	112	285.167	270.075	65.057	15.092	259.044	1235.28	1212.1	112.086	23.182	398.469	806.268	781.764	96.93	24.504	426.357	208998	191874	18548.1	12062.9	4.08145	116.217	15778.5	43822.8	LL	LL	LL	LL	H	H	H	H	H	H	H	H	H	H	H	H	H	H	H
863100303	1	19.7	2	150	117	144	117	341.718	321.798	58.233	19.92	248.913	1013.79	985.981	95.797	27.806	400.104	884.706	853.522	77.223	31.184	361.974	483626	418275	41488.2	36958.3	4.56771	72.458	237795	274279	H	H	H	H	H	H	H	H	H	H	H	H	H	H	H	H	H	H	H
863100304	1	22.7	1	131	114	128	111	301.755	293.543	62.014	8.212	256.572	681.921	658.259	86.849	23.662	310.62	637.287	612.667	72.944	24.62	137.31	87034.1	73513.2	16842.4	14766.7	4.16928	78.349	-96848.2	-74117.1	BB	BB	BB	BB	BB	BB	BB	BB	BB	BB	BB	BB	BB	BB	BB	BB	BB	BB	BB
863100305	1	23.1	0	153	107	120	110	296.592	283.72	72.915	12.872	231.567	1004.1	983.679	79.737	20.418	342.306	790.308	772.37	79.014	17.938	276.636	171738	145737	0	0	0	103.173	-23275.1	-4738.07	H	H	H	H	H	H	H	H	H	H	H	H	H	H	H	H	H	H	H
863500311	1	22.7	2	144	122	132	106	382.351	353.911	102.005	28.44	279.195	1017.43	985.967	76.135	31.468	346.275	951.816	918.082	83.538	33.734	287.67	41727.7	32134.6	21973.8	20120.5	4.30364	75.298	-138227	-108650	H	H	H	H	H	H	H	H	H	H	H	BB	BB	BB	BB	BB	BB	BB	BB
863500312	1	26.7	2	171	145	138	118	387.513	360.599	51.726	26.914	230.387	892.089	865.725	58.813	26.364	229.284	812.373	790.071	72.97	22.302	161.229	248503	218600	13083.8	10895.7	4.03726	65.411	61730.6	73339.1	H	H	H	H	H	H	H	H	H	H	H	H	H	H	H	H	BB	BB	BB
863500313	1	25.6	2	139	104	123	117	441.483	410.629	118.652	30.854	321.458	1100.25	1066.8	119.404	33.45	381.651	956.256	931.404	67.634	24.852	172.155	352184	322376	33144.5	31465.5	4.49784	142.934	161796	183329	BB	BB	BB	BB	BB	BB	BB	BB	BB	BB	BB	BB	BB	BB	BB	BB	BB	BB	BB
863500314	1	26.8	2	149	135	126	110	429.675	402.465	85.485	27.21	308.409	1000.45	961.41	74.781	39.036	299.583	1096.22	1075.77	81.463	20.448	368.283	105007	93766.1	42026.2	39536.7	4.597	73.773	-62765.9	-40381.9	H	H	H	H	H	H	H	H	H	H	H	H	H	H	H	H	H	H	H
863500315	1	34.2	0	149	110	134	131	422.505	395.847	40.614	26.658	208.521	875.856	840.664	65.673	35.192	292.131	847.755	827.423	78.769	20.332	199.929	161335	134184	4116.01	2853.77	3.45542	74.93	2612.07	-3335.3	H	H	H	H	H	H	H	H	H	H	H	H	H	H	H	H	H	H	H
864300320	1	24.3	2	153	117	133	111	348.411	314.419	87.302	33.992	236.688	994.782	962.892	120.552	31.89	355.5	879.744	851.842	94.777	27.902	263.961	310935	293608	42212	39682.4	4.5986	139.148	128643	153193	H	H	H	H	H	H	H	H	H	H	H	H	H	H	H	H	H	H	H
864400321	1	21.6	2	144	132	128	111	378.909	347.927	91.189	30.982	275.9	1024.74	996.691	116.583	28.046	291.087	918.261	894.067	101.222	24.194	226.623	131180	119954	9450.98	4370.59	3.64054	140.252	-54117.4	-23831.5	H	H	H	H	H	H	H	H	H	H	H	H	H	H	H	H	H	LL	LL
864400322	1	21.6	2	144	132	128	111	378.909	347.927	91.189	30.982	275.9	1024.74	996.691	116.583	28.046	291.087	918.261	894.067	101.222	24.194	226.623	131180	119954	9450.98	4370.59	3.64054	99.492	-54117.4	-23831.5	LL	LL	LL	LL	LL	LL	LL	LL	LL	LL	LL	LL	LL	LL	LL	LL	LL	LL	LL
864400323	1	20.9	1	134	122	126	105	343.248	308.324	47.649	34.924	237.111	1116.1	1077.97	99.399	38.134	421.032	1066.84	1037.97	83.925	28.868	435.639	195740	146252	0	0	0	83.082	-30180.7	11313.1	H	H	H	H	H	H	H	H	H	H	H	H	H	H	H	H	BB	BB	BB
864400324	1	23.6	0	140	131	144	119	320.637	284.739	67.845	35.898	243.212	923.301	885.347	73.519	37.954	263.649	946.071	917.629	91.168	28.442	139.857	204173	195049	25242.1	21556	4.33357	82.451	27723.5	59952.2	LL	LL	LL	LL	LL	LL	LL	LL	LL	LL	LL	LL	LL	LL	LL	LL	LL	LL	LL
864400325	1	24.6	0	140	114	138	111	321.689	290.071	97.02	31.618	253.366	1412.48	1378.79	142.622	33.69	341.538	1206.29	1179	101.338	27.284	370.512	280159	260847	36452.1	32753.2	4.51525	129.102	96894.7	122011	LL	LL	-	LL	LL	LL	LL	LL	LL	LL	LL	H	H	H	H	H	H	H	H
8390001	0	25.1	0	158	-	124	123	249.8	213.1	60.8	36.7	262.4	1311.8	1294.9	143	16.9	409.7	1021.3	998.1	284.4	23.3	241.2	132992	99935.3	-	-	-	46.137	-62330.9	-53625	LL	LL	LL	LL	LL	LL	LL	LL	LL	LL	LL	LL	LL	LL	LL	LL	H	H	H
8390002	0	40.7	0	157	-	129	113	289	259	70.5	30	248.2	1089.4	1067.6	90.5	21.8	233.1	908.2	885.5	163.2	22.7	112.1	74173.4	67679.3	-	-	-	65.72	-41967.8	-81583.9	BB	BB	BB	BB	BB	BB	BB	BB	BB	BB	BB	BB	BB	BB	BB	BB	BB	BB	BB
8390003	0	25.4	0	134	-	120	108	339.3	293.1	72.4	46.3	256.3	1521.8	1502.7	185	19.1	526.7	1107.3	1082.2	198.1	25.1	398.3	345501	266334	-	-	-	77.71	105080	114703	H	H	H	H	H	H	H	H	H	H	H	H	H	H	H	H	H	H	H
8390004	0	27.9	2	154	-	138	119	226.4	198.2	191.3	28.2	286	1337.4	1315.4	266.6	22	479.3	1076.7	1051.9	168.5	24.8	180.1	177742	159296	8136	6046	3.78147	65.442	6473.79	10207.7	BB	BB	BB	BB	BB	BB	BB	BB	BB	BB	BB	BB	BB	BB	BB	BB	BB	BB	BB
8390005	0	28.1	2	135	-	122	112	172.9	149.6	89.4	23.3	209.8	1779.1	1756.6	226.7	22.5	462.1	1264.1	1241.2	206.8	22.9	302.9	385585	266756	55419	51955	4.71563	78.265	114609	118106	BB	BB	BB	BB	BB	BB	BB	BB	BB	BB	BB	BB	BB	BB	BB	BB	BB	BB	BB
8390A006	0	23.9	2	152	-	141	140	177.9	162.6	136.7	15.3	172.5	1623.5	1605.2	167.5	18.3	339.5	1263.5	1247.7	220.9	15.9	183.1	89044.3	78723.6	10044	8558	3.93237	37.48	-87590.2	-73609	LL	LL	LL	LL	LL	LL	LL	LL	LL	LL	LL	LL	LL	LL	LL	LL	LL	LL	LL
83910012	0	24.1	0	145	-	107	98	162.6	151.1	96.5	11.5	179.5	652.3	639.1	34.7	13.1	70.1	-	-	-	-	-	145578	120530	77314	70686	4.84933	14.426	-45109.1	-36362.7	LL	LL	LL	LL	LL	LL	LL	LL	LL	LL	LL	LL	LL	LL	LL	LL	LL	LL	H
84480026	0	36.9	0	146	134	134	121	228.3	189.9	93.7	38.4	260.6	1489.9	1448.2	284.6	41.6	556.7	1857.9	1812.5	476.8	45.5	558.3	67946.1	61853	30489	28418	4.45359	76.691	-60611.5	-70046.6	BB	BB	BB	BB	BB	BB	BB	BB	BB	BB	BB	H	H	H	H	H	H	H	H
84480027	0	32.1	0	176	156	157	141	235.7	205.3	88.3	30.3	266.8	1591.8	1575	273.2	16.8	563.8	-	-	-	-	-	278603	229335	61552	59993	4.7781	58.729	90680.1	75687.2	-	LL	LL	LL	H	LL	LL	-	LL	LL	-	-	H	H	-	-	H	-	-
84480028	0	34.6	2	159	128	130	119	197.7	162.8	57.2	35	261.5	1477.9	1453.3	165.6	24.7	389.1	1816.7	1781.4	365.6	35.3	571.4	158870	142617	34103	30131	4.47901	83.774	12394.4	-4103.23	H	H	H	H	H	H	H	H	H	H	H	H	H	H	H	H	H	H	H
84480029	0	43.9	2	151	123	124	116	192.1	169.3	82.4	22.8	234	1251.7	1229.8	122.6	21.9	270.9	1209.5	1180	194	29.5	412.7	110820	100235	2353	860	2.9345	58.729	1381.15	-48941	LL	LL	LL	LL	LL	LL	LL	H	H	H	H	H	H	H	H	H	H	H	H
84480030	0	41.3	2	177	139	142	133	200.6	163.9	74.7	36.7	228	1594	1575.7	257.2	18.3	470	1552.6	1525.7	369.8	26.9	567.3	-	-	2882	576	2.76042	79.978	-	-	BB	BB	BB	BB	BB	BB	BB	BB	BB	BB	BB	BB	BB	BB	BB	BB	BB	H	H
84490031	0	40.9	2	164	158	124	132	207.5	182.4	135.4	25.1	289.5	1268.8	1244.6	236.9	24.2	303.9	1306.2	1264.2	251.8	42	351.6	204126	169131	27015	22549	4.35313	41.045	60158.7	21972.6	H	H	H	BB	BB	BB	BB	BB	BB	BB	BB	BB	BB	BB	BB	BB	BB	BB	BB
84490032	0	43.4	2	188	143	152	120	273.9	255.9	211.1	18.1	298.6	1496.9	1471.6	254.6	25.3	407.2	1466.5	1435.5	427	31	658.6	81477	68537.2	29499	26665	4.42594	105.718	-32002.7	-77656.7	BB	-	BB	BB	BB	BB	BB	BB	BB	BB	BB	BB	BB	BB	BB	BB	BB	BB	BB
84490033	0	25.9	0	193	165	112	102	268.5	268.5	99.5	0	324.9	1511.8	1492.8	297.4	19	496.3	1195.8	1170.4	295.4	25.3	623.9	285361	240513	22845	17636	4.2464	81.83	80945.4	88794.4	H	H	H	H	H	H	H	H	H	H	H	H	H	H	H	H	H	BB	BB
84540039	0	25.3	0	184	162	160	140	227.7	184.5	69.7	43.2	277.5	583.2	562.4	172.9	20.8	362.9	1164.3	1125.7	177.9	38.7	336.2	141571	117365	45564	44021	4.64366	75.534	-44227	-32775.6	H	H	H	H	H	H	H	H	H	H	H	H	H	H	H	H	H	H	LL
84540040	0	28.4	0	147	134	170	162	286.3	278.8	115.9	7.5	317.1	1295.9	1278.1	182.9	17.9	406.1	1276.1	1257.5	230.1	18.5	468.3	16701.4	14139.9	2702	1342	3.12775	113.402	-136995	-138543	BB	BB	BB	BB	BB	BB	BB	BB	BB	BB	BB	BB	BB	BB	BB	BB	BB	BB	BB
84540041	0	30.6	2	127	103	144	123	234.3	217.1	68	17.3	255.1	1064.2	1035.2	178.2	29	351.1	1201.3	1176.5	223.3	24.8	402.8	198034	148011	7317	6527	3.81471	100.07	4296.87	5062.27	LL	LL	LL	LL	LL	LL	LL	LL	LL	LL	LL	LL	LL	LL	LL	LL	H	H	H
84540042	0	29.8	0	166	132	139	129	298.6	244.5	93.3	54.1	291.1	1692.3	1664.4	182.4	27.9	486.7	1232.1	1203.7	205.1	28.4	431.2	210848	166273	19575	18220	4.26055	79.191	19859.9	22359	H	H	H	H	H	H	H	H	H	H	H	H	H	H	H	H	H	H	H
84540043	0	27.8	2	-	-	-	-	-	-	-	-	-	770.6	749.5	71.1	21.1	173	1424.8	1394.6	274.2	30.1	613.4	326521	244393	2615	1498	3.17551	18.407	91234	94516	BB	H	BB	BB	BB	BB	BB	BB	BB	-	BB	BB	BB	BB	BB	BB	BB	BB	BB
84540044	0	34.2	2	173	136	151	136	206.6	199.6	57.5	6.9	219.3	1477.3	1455.9	344.9	21.4	661.3	904.9	878.9	104.5	26.1	247.3	66836.1	59520.9	15814	13889	4.14267	75.488	-72050.8	-90093.1	BB	BB	BB	BB	BB	BB	BB	BB	BB	BB	BB	H	H	H	H	H	H	H	H
84540045	0	37.3	2	179	132	124	119	315.2	246.5	110.4	68.7	283.6	1451.5	1413.7	323.6	37.9	484.2	1560.5	1515.4	420.5	45.2	632.3	229781	208715	9039	6542	3.81571	71.923	87599.3	73570.3	BB	BB	BB	BB	BB	BB	BB	BB	BB	BB	BB	BB	BB	BB	BB	BB	BB	BB	BB
84540046	0	30.5	2	180	148	116	106	273.8	242.3	106.5	31.5	233	980.9	961.7	129.8	19.2	239.4	845.3	819.9	140.2	25.4	396	137103	130733	27296	24997	4.39789	41.792	-13318.8	-20810.3	H	H	H	H	H	H	H	H	H	H	H	H	H	H	H	H	H	H	H
84560047	0	30.5	2	149	114	130	116	260.8	246.8	103.7	14	248.1	1088.9	1068.6	211.9	20.3	343.1	1031.1	1004.5	143.9	26.6	219.8	108698	99110.5	0	0	0	83.146	-44941.4	-51468.2	H	H	H	H	H	H	H	H	H	H	H	H	H	H	H	H	H	H	H
84560048	0	31.7	2	131	121	123	109	299	250.8	108.4	48.2	245.6	1236	1210.3	361.7	25.7	531.2	1573.5	1549.1	356.1	24.3	486.3	291144	233394	15696	14454	4.15999	82.055	93389.9	87551	LL	LL	LL	LL	LL	LL	LL	LL	LL	LL	LL	LL	LL	LL	LL	LL	LL	LL	LL
84560049	0	43.1	2	167	143	142	137	243.2	199.1	72.7	44	264.7	992.1	965.9	125.5	26.2	235.1	776.8	750.6	122.2	26.3	193.1	35438.7	32294.6	6138	4048	3.60724	83.582	-69257.2	-113110	BB	-	BB	BB	BB	BB	BB	BB	BB	BB	BB	BB	BB	BB	BB	BB	BB	BB	H
84560050	0	34.8	1	148	128	137	123	327.2	306.1	72.8	21.1	248.2	1122.2	1107.1	107	15.1	297	939.8	920.3	113.2	19.5	189.6	199837	154273	23457	16000	4.20412	44.738	24724.6	-866.285	BB	-	BB	BB	BB	BB	BB	BB	BB	BB	BB	H	H	H	H	H	H	H	H
84560051	0	41.8	1	149	122	134	134	333.3	299.5	108.2	33.7	290.3	865.2	847.5	99	17.7	227.1	604.1	586.2	143.3	17.9	154.5	52186	33018.8	-	-	-	66.506	-72917.9	-119840	BB	-	BB	BB	BB	BB	BB	BB	BB	-	BB	BB	BB	BB	BB	H	H	H	H
84690061	0	38	2	167	146	140	126	390.7	363.4	101.4	27.3	284.9	1269.2	1240.8	178.7	28.3	292.2	791.1	756.8	125.3	34.3	195.1	37397.9	30555.5	31847	28322	4.45212	63.887	-88198.7	-113008	BB	BB	BB	BB	BB	BB	BB	BB	BB	BB	BB	BB	BB	BB	BB	BB	BB	BB	BB
84710062	0	42.1	2	166	134	144	119	350	321.3	48.4	28.7	165	1263.6	1242.7	131.1	20.9	274.5	867.6	838.5	72.9	29.2	78.3	25344.9	20301	13543	5686	3.75481	43.538	-84623.8	-129751	BB	BB	BB	BB	BB	BB	BB	BB	BB	BB	BB	BB	BB	BB	BB	BB	BB	BB	H
84710063	0	34.6	0	159	148	-	-	261.7	195.8	43.1	65.9	55.5	1155.2	1135.4	97.8	19.8	235.3	804.3	783.6	72.4	20.7	143.9	42003.3	27724.8	20241	12712	4.10421	153.413	-102498	-123292	LL	LL	LL	LL	LL	LL	LL	LL	LL	LL	LL	H	H	H	H	H	H	BB	BB
84660069	0	35.9	2	149	128	155	142	415.5	399.7	86.7	15.8	257.4	1587.1	1562	258	25.1	422	1011.1	974.8	260.1	36.3	317.8	201072	191037	31771	28164	4.44969	93.948	65199.4	44667.7	H	H	H	H	H	H	H	H	H	H	H	H	H	H	H	H	H	H	H
84660070	0	31.5	2	167	130	144	136	422.9	383.2	125.6	39.7	264.1	1881.7	1857.8	271.7	23.9	566.9	1552	1526.5	434.2	25.5	617.6	91251.9	84767.6	13222	11485	4.06013	168.089	-55911.2	-62654	H	H	H	H	H	H	H	H	H	H	H	H	H	H	H	H	H	H	H
84660071	0	32.3	2	151	151	168	156	430.6	380.9	101.5	49.7	295.9	1394.5	1369.8	166	24.7	351.1	1204.6	1176.3	335.2	28.4	452.7	184748	164799	0	0	0	93.238	26818.8	18079.2	H	H	H	H	H	BB	BB	BB	BB	BB	BB	H	H	H	H	H	H	H	H
84660072	0	28.1	1	166	124	155	130	387.3	359.5	62.6	27.9	231	1540.3	1514.7	213.7	25.6	437.6	1109.7	1080.6	334.8	29.1	401.9	155108	124267	12597	10037	4.0016	61.269	-27880	-21663.7	H	H	H	H	H	H	H	H	H	H	H	H	H	H	H	H	H	H	H
84660073	0	32.4	0	170	132	169	167	478.2	447.1	93.5	31.1	275.3	1600.6	1572	235.5	28.5	469.5	1152.2	1115.7	365.9	36.6	577.5	276957	173204	44985	42695	4.63038	96.021	35561.1	29816.6	LL	LL	LL	LL	LL	LL	LL	LL	LL	LL	LL	LL	LL	LL	LL	LL	LL	LL	LL
84730079	0	33.9	0	191	164	128	126	418.7	379.4	74.7	39.3	195.7	1020.1	991.8	146.9	28.4	231.1	1023	997	123.8	26	272	72615.9	62591.2	35167	26565	4.42431	97.657	-69992.5	-80884.2	H	H	H	H	H	H	H	H	H	H	H	H	H	H	H	H	H	H	H
84730080	0	32.4	2	139	122	131	118	647.3	612.7	113.4	34.6	288.7	1220.5	1189.5	184.5	30.9	301.3	1377.1	1343.3	302.9	33.8	436.4	174162	112599	16528	13320	4.1245	75.071	-25044.6	-28684.5	LL	LL	LL	LL	LL	LL	LL	LL	LL	LL	LL	LL	LL	LL	LL	LL	LL	LL	LL
84760096	0	19.6	2	174	154	126	108	418.2	384.4	103.8	33.9	300.7	1266.5	1238.9	85	27.6	180.5	1215	1205.5	186.6	9.5	293.6	54630.8	42098.1	75955	66684	4.82402	59.76	-138720	-102079	BB	BB	BB	BB	BB	BB	BB	BB	BB	BB	BB	BB	BB	BB	BB	BB	BB	BB	H
84760097	0	34.9	2	188	145	149	121	356.6	320.3	72	36.3	258.5	1039.8	1012.5	68.1	27.3	174.5	1111.7	1100.9	69	10.8	246.3	154251	123565	51629	50183	4.70056	41.887	-5645.88	-20875.3	H	H	H	H	BB	BB	BB	BB	BB	BB	BB	BB	BB	BB	BB	BB	BB	BB	H
84760098	0	33.4	2	173	140	160	159	331	285.2	127.3	45.8	300	1387.4	1346.7	224.8	40.7	380.6	1557.2	1540.7	296.1	16.5	505.2	298918	256276	44322	42979	4.63326	92.649	122006	123587	LL	LL	LL	LL	LL	LL	H	H	H	H	H	H	H	H	H	H	H	H	H
84760099	0	28.2	2	173	135	131	113	408	372.5	85.1	35.6	285.4	954.1	925.6	112.1	28.6	222.7	1143.7	1135.4	114.8	8.3	209.6	113893	103329	0	0	0	55.132	-48481.2	-39971.4	H	H	H	H	H	H	H	H	H	H	H	H	H	H	H	H	H	H	H
847600100	0	24	2	176	161	-	-	423.1	381.1	82.8	42	354.9	1489.8	1458.1	170.7	31.6	423.7	1272.8	1266.7	179.1	6.1	468.6	161795	149684	26739	24719	4.39303	80.389	-16292.8	9014.57	H	H	H	H	H	BB	BB	BB	BB	BB	BB	BB	BB	BB	BB	BB	H	H	H
847600101	0	27.5	0	197	152	-	-	266	230.6	68.5	35.3	251.1	1116.3	1095.8	128.1	20.5	294.6	951.6	939.7	89	12	193.6	111660	101371	21070	19815	4.29699	61.384	-52800	-49032.3	LL	LL	LL	LL	LL	LL	LL	LL	LL	LL	LL	LL	LL	LL	LL	LL	LL	LL	LL
847600102	0	25.5	0	177	208	83	85	325.4	289.1	101.6	36.3	333.2	1029.7	1006.8	46.9	22.9	71.9	1085.3	1079.3	93.1	6.1	237.8	250004	221758	-	-	-	88.365	60840.7	73459.1	LL	LL	LL	LL	LL	LL	LL	LL	LL	LL	LL	LL	LL	LL	LL	LL	LL	LL	LL
848000110	0	33.9	2	155	144	111	100	423	370.8	82.5	52.2	248.6	1345.4	1306.3	212.6	39.1	412.1	1208.3	1192.1	245.5	16.2	391.5	144614	136211	43623	38489	4.58534	103.185	3627.79	2119.45	LL	LL	LL	LL	LL	LL	LL	LL	LL	LL	LL	LL	LL	LL	LL	LL	LL	LL	LL
848000111	0	32	2	176	158	126	114	392	351.5	139	40.5	324.5	1208.9	1178.3	141.2	30.6	319.5	1284.2	1279.6	165.8	4.6	338.5	337897	264946	58693	58396	4.76638	65.028	125954	123400	BB	BB	BB	BB	BB	BB	BB	BB	BB	BB	BB	BB	BB	BB	BB	BB	BB	BB	BB
848000112	0	36.6	2	158	143	123	125	509.3	485.2	125.6	24.1	356.1	1175.7	1153.5	104.9	22.2	277.4	1288	1284.3	128.1	3.7	378	130572	117541	6832	3499	3.54394	104.071	-5935.48	-31371.5	H	H	H	H	H	H	H	H	H	H	H	H	H	H	H	H	H	H	H
848000113	0	34	0	137	121	120	111	369.5	342.3	114.8	27.2	320.2	1016.2	978.9	209.5	37.3	393.7	800.3	784.2	195.6	16.1	390.3	86058.8	76086.3	13898	11314	4.05362	101.757	-56160	-59584.2	H	H	H	H	H	H	H	H	H	H	H	H	H	H	H	H	H	H	H
848100120	0	38.1	2	167	126	139	119	302.9	264.1	94.3	38.8	330.8	1127	1084.9	223.5	42	390.8	1444.7	1410.9	368.8	33.8	614.1	166364	136432	30751	26875	4.42935	67.883	18015.6	4883.71	BB	BB	BB	BB	BB	BB	BB	BB	BB	BB	BB	BB	BB	BB	BB	BB	BB	H	H
848100121	0	26	2	161	146	118	103	395.2	349.9	70.6	45.3	297.6	1640.2	1595.3	334.2	44.9	750.1	1610.8	1592.2	386.5	18.6	711.4	215196	200828	67308	59193	4.77227	96.686	41597	71821.9	LL	LL	LL	LL	LL	LL	LL	LL	LL	LL	LL	LL	LL	LL	LL	LL	LL	LL	LL
848100122	0	26.1	0	130	111	124	115	451.1	437.2	60.7	13.9	265.8	886.3	870.3	85	15.9	185.6	1006.5	1005.5	146.5	1	310.6	246293	218035	5353	4603	3.66304	55.181	59142	63597.9	LL	LL	LL	LL	LL	LL	LL	LL	LL	LL	LL	LL	LL	LL	LL	LL	LL	LL	LL
849800123	0	44.7	2	154	143	132	116	449	408.4	93.5	40.6	286.7	1308.2	1256.6	155.7	51.5	383.5	1278	1253.9	192.4	24.1	386	140145	119202	33599	30674	4.48677	79.503	23046.7	-4016.01	H	H	H	H	H	H	H	H	H	H	H	H	H	H	H	H	H	H	H
849800124	0	37.7	2	169	129	142	125	365.7	321.5	110.8	44.2	218.7	1429.8	1380.8	215.8	49	463.1	1058.5	1044.3	255.2	14.3	366.5	174880	135753	15935	12274	4.08899	194.812	15986.9	10342.9	BB	BB	BB	BB	BB	BB	BB	BB	BB	BB	BB	H	H	H	H	H	LL	LL	LL
850500126	0	26.4	2	155	144	138	135	371.2	326	65.6	45.2	285.4	1113.1	1083.7	112	29.4	330.1	1062.3	1054.1	156.8	8.1	366.5	25414.8	20011.1	0	0	0	80.832	-137870	-122587	H	H	H	H	H	H	H	H	H	H	H	H	H	H	H	H	H	H	H
850500127	0	25.9	2	173	160	139	126	441.1	402.8	111.7	38.3	316	1212.8	1183.3	152.1	29.5	443.1	1205.4	1198.3	152	7.1	271.4	345641	244705	47703	46126	4.66395	92.796	85137	102194	LL	LL	LL	LL	LL	LL	LL	LL	LL	LL	LL	LL	LL	LL	LL	LL	LL	LL	LL
850500128	0	35	2	135	113	147	140	345.9	302.7	81.7	43.2	259.5	912.7	875.1	119.2	37.7	248.5	881.9	862.8	98.5	19	134.7	150037	115948	53877	52940	4.72378	71.133	-12925.6	-19372	LL	LL	LL	LL	LL	LL	H	H	H	H	H	H	H	H	H	LL	LL	LL	LL
850500129	0	33.3	2	120	113	119	112	421.3	378.4	103.8	42.9	289.7	864.4	825.3	101.6	39.1	238.7	630.2	618.2	130.8	12	200	59105.1	52456.8	-	-	-	49.371	-82150.6	-81635.1	BB	BB	BB	BB	BB	BB	BB	BB	BB	BB	BB	BB	BB	BB	BB	BB	BB	BB	BB
850500130	0	27.8	0	147	111	101	88	337.7	302.1	67.1	35.6	272.8	891.2	871.4	104.9	19.7	243.1	727.1	717	89.2	10	141.7	75429.2	66859.9	16946	14311	4.15567	73.693	-86299.2	-84245	H	-	H	H	H	H	H	H	H	H	H	H	H	H	H	H	H	H	H
850600133	0	30	0	158	134	146	144	281.6	221.4	41.4	60.3	261.7	1635.9	1589.4	374.6	46.4	777.9	2234.5	2213.5	440.5	21	807.4	155446	138039	19726	17863	4.25195	123.273	-7698.91	10349.3	LL	LL	LL	LL	LL	LL	LL	LL	LL	LL	LL	LL	LL	LL	LL	LL	LL	H	H
851100146	0	42.7	2	182	182	230	212	335	273.3	71.6	61.7	261.5	1059.1	1019.7	169.4	39.4	448.3	1237.1	1210.3	225.7	26.8	486	68681.8	58335.5	17696	15173	4.18107	94.48	-44565.5	-75493.3	H	H	H	H	H	H	H	H	H	H	H	H	H	H	H	H	H	H	H
851100147	0	42.5	1	144	128	203	182	390	351.2	90	38.8	258.4	1010.9	980.9	111.6	30	409.4	1038.6	1033.4	121.2	5.2	266.7	70849.9	69086.5	19028	14309	4.15561	109.352	-34489.1	-72985.7	H	H	H	H	H	H	H	H	H	H	H	H	H	H	H	H	H	H	H
851100148	0	45.7	2	156	135	398	333	413.2	360.4	100	52.8	283.2	1175	1136.8	258	38.2	565.8	1198.2	1181.5	169	16.7	403.5	48957	39264.7	28217	27210	4.43473	131.376	-53517.2	-95616.5	BB	BB	BB	BB	BB	BB	BB	BB	BB	BB	BB	BB	BB	BB	BB	BB	BB	H	H
851100150	0	27	2	164	135	122	124	164.5	121	88.6	43.5	237.9	1205.1	1174.5	290.1	30.6	412	1110.2	1095.3	261.4	14.9	477.9	186449	163213	42566	38908	4.59004	106.226	7355.29	21666.7	H	H	H	H	H	H	H	H	H	H	H	H	H	H	H	H	H	H	H
851700158	0	38.7	1	153	132	133	127	342.4	297.9	99.1	44.6	261.6	834.5	807.9	84.6	26.6	215.1	758.7	747.2	92.9	11.6	320.1	74278.2	64961.7	26469	23484	4.37077	112.099	-51431.4	-80092.2	BB	BB	BB	BB	BB	BB	H	H	H	H	H	H	H	H	H	H	H	H	H
851700159	0	33.8	0	163	160	145	132	419.2	387.9	67.8	31.3	298.6	932.2	899.6	100.4	32.6	277.8	1016.1	1000	180	16.2	372.2	195639	140199	22903	21108	4.32445	63.647	7278.15	406.921	LL	LL	LL	LL	LL	LL	LL	LL	LL	LL	LL	LL	LL	LL	LL	LL	LL	LL	H
851700160	0	39.3	0	163	137	127	104	394.2	343.9	74.6	50.3	323.3	890.1	874.8	66.4	15.3	183.8	915.5	903.6	96.4	11.9	332.6	55580.8	42403.9	7301	5427	3.73456	50.385	-71965.4	-112560	H	-	H	H	H	H	H	H	H	H	H	H	H	H	H	H	H	H	H
852100161	0	47.5	2	164	141	136	132	457.2	425.3	81.3	31.9	293.4	970.6	944	130.7	26.5	231.4	947.3	938	153.6	9.3	336.3	53506.3	49325.8	40903	31498	4.49828	104.758	-37384.7	-95815.7	LL	LL	LL	LL	LL	LL	LL	LL	LL	LL	LL	LL	LL	LL	LL	LL	LL	LL	LL
852100162	0	43.6	1	140	117	129	121	323.7	278.8	63.5	44.9	234.7	1144.7	1111.9	236.6	32.8	379.5	1244.5	1234.9	282.3	9.6	469.1	222751	155896	14990	14198	4.15223	104.379	56030.4	16278.9	H	H	H	H	H	H	H	LL	LL	LL	LL	H	H	H	H	H	H	H	H
852100163	0	44.9	0	124	138	159	144	380.3	327.9	79.4	52.4	294.4	1441.7	1405.6	217.9	36.1	471.1	1318.8	1302.2	220.2	16.6	435.9	124921	110314	55235	53397	4.72752	171.588	14834.1	-26408.3	LL	LL	LL	LL	LL	LL	LL	LL	LL	LL	LL	LL	LL	LL	LL	LL	LL	H	H
852600167	0	29.7	2	138	136	122	111	357.8	303.5	46.5	54.4	202.5	828.4	807.5	105.8	20.9	133.6	860.1	860.1	119.9	0	203.4	80355.5	73849.5	0	0	0	125.93	-72900.8	-76203	H	H	H	H	H	H	H	H	H	H	H	H	H	H	H	LL	LL	LL	LL
852600168	0	39.2	-	164	149	144	125	349.6	314.8	57.7	34.8	281.4	1138.1	1111.4	70.6	26.7	216.5	938.4	932.2	116.9	6.3	214.5	126287	105626	0	0	0	74.777	-9080.9	-39340.5	H	H	H	H	H	H	H	H	H	H	H	H	H	H	H	H	H	LL	LL
852600169	0	35	-	170	153	136	116	236.5	192	126.4	44.4	297	1231.5	1198.9	191.2	32.7	366.6	1041.7	1036.8	132.6	4.9	413.4	102270	88486.9	25025	23129	4.36416	97.796	-40386.4	-51217.5	BB	BB	BB	BB	BB	BB	BB	BB	BB	BB	BB	BB	BB	BB	BB	BB	BB	BB	BB
852600170	0	29.7	-	139	141	134	111	348.7	302.4	61	46.3	169.6	1184.2	1166.8	95.9	17.4	266.9	1127.4	1123.8	157.4	3.6	349.5	53397.8	46909.6	64712	61226	4.78694	60.757	-99840.7	-106212	LL	LL	LL	LL	LL	LL	LL	LL	LL	LL	LL	LL	LL	LL	LL	LL	LL	LL	LL
852600172	0	29.8	-	148	115	109	103	280.1	222.3	93.1	57.8	258.9	962.2	941.7	103.2	20.5	294.3	1176.9	1172	65.4	5	162.4	78079.4	73655	19167	16482	4.21701	102.579	-72758	-76748.3	LL	LL	LL	LL	LL	LL	LL	LL	LL	LL	LL	LL	LL	LL	LL	H	H	H	H
853900177	0	22.3	1	164	126	135	103	305.1	254.8	48.2	50.3	240.5	1532.6	1518.3	211.2	14.4	548	1245	1235.8	152.9	9.2	380.5	174488	154709	76216	70916	4.85074	182.15	-17002.1	-1044.1	H	-	H	H	H	H	H	H	H	H	H	BB	BB	BB	BB	BB	BB	BB	BB
853900178	0	36.4	2	144	145	144	119	330.4	279.7	69.4	50.7	275.9	1586.5	1549.8	203.2	36.6	542	1351.6	1327.7	241.9	23.9	337.1	104313	89507.7	38274	34287	4.53513	146.106	-34643.3	-46776.6	LL	LL	LL	LL	LL	LL	LL	LL	LL	LL	LL	LL	LL	LL	LL	LL	LL	LL	LL
853900179	0	42	1	152	115	182	175	263.2	218.8	78.2	44.5	267.4	1308.8	1271.5	181.3	37.3	465.3	1205	1178.3	159.3	26.7	275.5	43100.4	40581.1	0	0	0	104.474	-64681.1	-95089.4	H	-	H	H	H	H	H	H	H	H	H	H	H	H	H	H	H	H	H
853900180	0	30.8	2	172	159	150	123	316.3	258.6	124.3	57.7	184.8	1742.8	1721.4	260.4	21.4	584.2	1056.5	1036.8	378.7	19.7	515	261476	217168	49011	46610	4.66848	125.693	74128.5	67554.5	LL	LL	LL	LL	LL	LL	LL	LL	LL	LL	LL	H	H	H	H	H	H	H	H
853900181	0	37	0	142	103	159	114	451	402.9	65.7	48.1	266.6	799.7	784.3	113.5	15.4	264.1	1349.2	1326.9	248.9	22.3	268.3	51338.2	46311.4	1659	1264	3.10175	46.927	-75815.9	-108564	BB	BB	BB	BB	BB	BB	BB	BB	BB	BB	BB	BB	BB	BB	BB	BB	BB	BB	BB
854000182	0	31.4	2	135	107	144	112	355.6	297.7	67.3	57.9	274.7	1459.6	1439.1	213.7	20.6	481.7	2307.7	2278.2	437.8	29.4	611.7	104434	86288.3	30595	27880	4.44529	140.375	-54727.8	-64027.3	H	H	H	H	H	H	H	H	H	H	H	H	H	H	H	H	H	H	H
854000183	0	32.2	2	125	123	129	103	344.4	300.8	54.5	43.6	213.4	1622.8	1602.5	209.9	20.3	551.9	1897.9	1878	263.2	19.8	357.7	126766	118405	56246	51397	4.71094	128.392	-19912.3	-32173.2	BB	BB	BB	BB	BB	BB	BB	BB	BB	BB	BB	BB	BB	BB	BB	BB	BB	BB	H
854000184	0	28.7	1	129	150	133	137	323.6	283.1	42.9	40.5	213.5	1454.7	1438.7	192.6	16	545.8	1954.5	1933.4	225.9	21.1	493.2	61551.8	45159.1	37612	34603	4.53911	110.157	-104964	-109190	H	H	H	H	H	H	H	H	H	H	H	H	H	H	H	H	H	H	H
854000185	0	29.3	1	155	122	144	113	365.2	319.2	42.7	46	212.1	1313.5	1300.8	164.2	12.7	441.7	1842.3	1822.7	189.3	19.7	439.8	279518	240231	49369	45900	4.66181	162.731	92131.7	82987.7	H	H	H	H	BB	BB	BB	BB	BB	BB	BB	BB	BB	BB	BB	BB	BB	LL	LL
854000186	0	32.8	0	144	116	121	101	386	315.5	70.3	70.5	241.7	1452.6	1436.1	99.5	16.5	337.6	1708.4	1681.3	193.9	27.1	306.3	131454	116006	56651	50418	4.70259	71.84	-20288.2	-37905.4	H	H	H	H	H	H	H	H	H	H	H	H	H	H	H	H	H	H	H
854500199	0	43.2	2	170	141	161	143	261.5	211.7	86.8	49.8	298.9	1966.5	1938.4	287.7	28.1	689.4	2582.6	2556.8	359.5	25.9	704	51187.5	38111.3	22049	20023	4.30153	100.526	-63103.2	-105627	BB	BB	BB	BB	BB	BB	BB	BB	H	H	H	H	H	H	H	H	H	H	H
854500200	0	47.5	2	187	166	335	298	251.8	197.4	87.1	54.4	273.5	1786.3	1760.8	306.1	25.4	637.4	3340.9	3314.4	452.7	26.5	831.8	167588	151990	32034	20332	4.30818	150.996	65279.9	5884.28	H	-	H	H	H	H	H	H	H	H	H	H	H	H	H	H	LL	LL	LL
854500201	0	36.8	1	201	166	174	149	290	241.2	74.9	48.9	292.1	1496.4	1468.9	280.8	27.5	591.9	2456.4	2428.7	360	27.7	555.9	108760	88197.9	2197	1283	3.10823	176.411	-34603.9	-56066.7	H	H	H	H	H	H	H	H	H	H	H	H	H	H	H	H	H	H	H
854500202	0	34	0	151	115	141	104	463.2	423.7	108.8	39.5	298.7	1638.4	1617.5	243.7	20.9	601.2	3089.9	3063.4	574	26.5	792.1	146335	113397	23455	18837	4.27501	120.539	-18849.1	-36655.3	H	H	H	H	H	H	H	H	H	H	H	H	H	H	H	H	H	H	H
854500203	0	36	0	177	159	141	123	358.7	309.6	77.5	49.1	311.1	1591.1	1564.9	186.6	26.2	549.7	2666.4	2643.6	356.7	22.8	676.3	113610	95342.8	43537	36087	4.55735	96.771	-30157.4	-50061.8	BB	BB	BB	BB	BB	BB	BB	BB	BB	BB	BB	BB	BB	BB	BB	BB	BB	BB	BB
854800204	0	18.3	2	137	148	125	118	387.3	345.8	124.5	41.5	323.6	1367.7	1357	148.7	10.8	480.1	1730.2	1712.4	129	17.7	141.4	90141.1	63656.4	23161	18165	4.25924	87.305	-121546	-95253.3	LL	LL	LL	LL	LL	LL	LL	LL	LL	LL	LL	LL	LL	LL	LL	LL	LL	LL	LL
854800205	0	41.4	2	154	143	142	134	364.5	300.1	78.6	64.4	274.4	1574.5	1561.5	169.7	13.1	490.5	1686.2	1655.6	180.3	30.6	333.8	96156.1	85956.9	20229	19322	4.28605	105.26	-21329.1	-70935.9	LL	LL	LL	LL	LL	LL	LL	LL	LL	LL	LL	LL	LL	LL	LL	LL	LL	LL	LL
854800206	0	45.4	0	159	143	164	128	463.3	417.6	78.6	45.6	306.5	1411.7	1384	140.8	27.7	526.1	1563.1	1535.3	195.7	27.8	289.3	264509	220730	31913	29597	4.47125	107.112	126937	76641.3	LL	LL	LL	LL	LL	LL	LL	LL	LL	LL	LL	LL	LL	LL	LL	LL	LL	H	H
855000209	0	39.2	2	153	135	116	106	334.8	278.8	87.2	55.9	249.2	1288	1274.4	189.8	13.7	445	1433.2	1414.3	100	18.9	112.7	139325	115368	27731	18115	4.25804	100.372	660.972	-40999	H	H	H	H	H	H	H	H	H	H	H	H	H	H	H	H	H	H	H
855000210	0	35.6	1	130	118	130	105	333.6	294.4	55.5	39.3	260.7	1185.8	1161.4	402.4	24.4	581.5	1518.6	1493.8	169.4	24.9	214.8	213218	200838	85829	67959	4.83225	128.977	73988.7	53855	LL	LL	LL	LL	LL	LL	LL	LL	LL	LL	LL	LL	LL	LL	LL	LL	LL	LL	LL
857500213	0	29.2	0	140	126	124	110	506.9	483.4	63.3	23.5	248.2	1113.1	1112.8	41.6	0.3	232.9	1853	1844.1	51.2	9	369.6	36951.2	27758	14834	11766	4.07063	68.835	-120679	-140360	H	H	H	H	H	H	H	H	H	H	H	H	H	H	H	H	H	H	H
857000219	0	37.8	2	153	115	138	129	425.6	388.7	59.5	36.9	275	1433	1396.9	175.6	36.1	425.3	1916.3	1886.7	155.4	29.6	405.3	211218	133665	14946	11671	4.06711	69.092	14236.2	-3057.74	H	H	H	H	H	H	H	H	H	H	LL	LL	LL	LL	LL	LL	LL	LL	LL
857000220	0	42.5	2	145	134	150	134	333.7	283.2	104.7	50.5	301.5	1151.3	1118.6	119.5	32.7	269.1	1729.1	1705.8	293.7	23.3	253.4	107652	98457.3	22810	20230	4.306	95.485	-5118.36	-41247.2	H	H	H	H	H	H	H	H	H	H	H	H	H	H	H	H	H	H	H
857000221	0	36.4	2	149	140	148	140	357.9	319.9	99.7	38	301.5	875.4	858.1	155.2	17.3	310.2	1926.5	1890.3	216.2	36.2	446.6	202655	196591	17300	15421	4.18811	86.43	72440	43381.5	BB	H	H	H	H	H	H	H	H	H	H	H	H	H	H	H	H	H	H
857000222	0	33.3	1	166	145	140	127	357.6	328.9	114.8	28.7	298.6	1514.3	1497.9	174.1	16.4	422	2091	2070	207	21	443.1	106599	75091.1	23803	20575	4.31334	104.231	-59516.3	-78907.6	BB	BB	BB	BB	BB	BB	BB	BB	BB	BB	BB	BB	BB	BB	BB	BB	BB	BB	BB
857300234	0	41.1	2	128	122	143	112	345.1	316	72.5	29	262.7	1374.4	1349.1	111.4	25.3	298.1	1729.7	1703.1	263.5	26.6	447.5	101388	90789.6	34296	31479	4.49802	84.115	-17508.2	-55404.3	BB	BB	BB	BB	BB	BB	BB	BB	BB	BB	BB	H	H	H	H	H	H	H	H
857300235	0	32.8	2	154	130	144	134	409	383.2	127.1	25.8	317	1144.3	1112.5	113.8	31.8	252.6	1015.7	988.7	243.3	27	144	79897.2	62853.6	23057	21711	4.33668	61.686	-73440.3	-77640.1	BB	BB	BB	BB	BB	BB	BB	BB	BB	BB	BB	BB	BB	BB	BB	BB	BB	BB	BB
857300236	0	35.9	2	143	124	149	137	381.9	341.6	99.5	40.2	300.7	834.6	807.9	126	26.6	302	1660.5	1625.8	195	34.7	217	129288	101880	37809	36501	4.5623	62.465	-23957.1	-43173.4	H	H	H	H	H	H	H	H	H	H	H	H	H	H	H	H	H	H	H
857300237	0	33.2	2	114	106	130	110	537.7	520.3	103.6	17.4	264.9	881.4	869.6	49.7	11.8	198.4	1480.6	1460.2	112	20.4	123.2	102305	92250.9	13511	8987	3.95361	68.808	-42693.8	-65781.9	LL	LL	LL	LL	LL	LL	LL	LL	LL	LL	LL	LL	LL	LL	LL	LL	LL	LL	LL
857300238	0	41.8	0	132	113	131	112	488.8	403.8	156.7	84.9	279.4	1033.4	1017	176.2	16.4	303.1	2000	1977.9	207.6	22.1	436	230207	197391	28197	24729	4.39321	101.577	91453.9	43391.9	H	H	H	H	H	H	H	H	H	H	H	H	H	H	H	H	H	H	H
858000252	0	30.2	1	130	120	125	111	352.9	320.8	115.3	32.1	263	1385.1	1360.9	173.5	24.1	378.1	1470.2	1450.2	161.9	19.9	197.1	207698	173080	19342	17480	4.24254	98.127	28016	25833.5	BB	BB	BB	BB	BB	BB	BB	BB	BB	BB	BB	BB	BB	BB	BB	BB	BB	BB	BB
858000253	0	34	0	156	141	142	119	360.6	323.4	117.5	37.1	333	1341.6	1316.5	113.1	25.1	317.3	1549.6	1525.3	86.5	24.3	132.9	177990	167854	44832	37447	4.57342	105.972	35608.1	21485.1	H	H	H	H	H	H	H	H	H	H	H	H	H	H	H	H	H	H	BB
859100258	0	39.4	2	151	144	197	169	231.8	200	98	31.8	329.4	1124.2	1079.3	171.7	44.9	616.7	1130.4	1084.5	113.5	45.9	783.1	88421.9	73741.1	38209	33623	4.52664	108.587	-40290.9	-55264.5	H	H	H	H	H	H	H	H	H	H	H	H	H	H	H	H	H	H	H
859100259	0	50	2	153	131	380	335	449.5	428	92.1	21.5	281.9	1122.8	1092	123.7	30.8	651.1	899.1	881.4	83.6	17.7	440.3	71726.6	67382.5	8609	4977	3.69697	106.584	-10895.5	-73988.1	H	H	H	H	H	LL	LL	LL	LL	LL	LL	LL	LL	LL	LL	LL	LL	H	H
859100260	0	32.4	1	146	132	128	111	307.7	274.7	66.5	33.1	263	629.3	595.6	96	33.8	370	725.7	680.6	94.3	45	379.9	214751	172611	20996	18831	4.27487	122.106	34968.1	33871.4	LL	LL	LL	LL	LL	LL	LL	H	H	H	H	H	H	H	H	H	H	H	H
859100261	0	31.2	0	153	129	144	118	405.4	371.1	72.2	34.3	258.3	1467.4	1428.2	125.7	39.2	622.8	1107.1	1067.9	110.7	39.1	715.6	193886	137704	92492	87838	4.94368	186.698	-3987.13	3699.38	H	H	H	H	H	H	H	H	H	H	H	H	H	H	H	H	BB	BB	BB
859100262	0	42.4	0	158	146	143	120	450.3	412.6	135.5	37.7	317.8	1066.4	1012.6	162.7	53.8	441	758.1	705.1	126.4	53	467.5	178536	163302	8879	6588	3.81875	93.454	59389.4	42101.6	H	H	H	H	H	H	H	H	H	H	H	H	H	H	H	H	H	H	H
860100263	0	38.9	2	146	112	218	190	463.7	417.2	139.2	46.5	352.3	882.8	845.8	134.9	37	474.2	686.8	641.7	81.3	45.1	326.3	235447	163132	-	-	-	76.485	47413.4	27198.3	BB	BB	BB	BB	BB	BB	BB	BB	BB	BB	BB	BB	BB	BB	BB	BB	BB	BB	BB
860100265	0	33.9	0	144	119	120	112	288.9	262.5	112.6	26.4	294.6	770	740.5	77.7	29.5	313.6	443.8	415.5	73.5	28.3	139.6	56319.2	50755.3	19335	17540	4.24403	102.133	-81828.3	-91755.3	LL	LL	LL	LL	LL	LL	LL	LL	LL	LL	LL	LL	LL	LL	LL	LL	H	H	H
862400267	0	31.9	2	149	128	127	109	374.8	336.1	91.9	38.7	298.3	1062.7	1015.8	167.2	46.9	490.1	764.6	697	83.7	67.6	273.2	306134	247656	41041	32111	4.50665	91.507	108326	120404	H	H	H	H	H	H	H	H	H	H	H	LL	LL	LL	LL	LL	H	H	H
862400268	0	31	2	175	158	140	122	456.6	434.9	113.2	21.7	330.4	855.6	819.3	174.1	36.3	308.6	552.4	494.2	92	58.2	149.7	107184	96894.9	24638	20748	4.31698	89.559	-45470.5	-39652.5	LL	LL	LL	LL	LL	LL	LL	LL	LL	LL	LL	H	H	H	H	H	H	H	H
862400269	0	37.2	2	125	111	115	112	537.7	494.1	151.4	43.6	347.3	1036.4	997.3	138.9	39.1	327.3	878.4	832.9	92.4	45.6	160.4	102664	96821.9	17154	13257	4.12245	117.6	-24630.7	-37270	H	H	H	H	H	H	H	H	H	H	H	H	H	H	H	H	H	H	H
862400270	0	44.5	2	173	123	137	133	412.5	357.8	91.9	54.7	341.5	1028.4	1000	95	28.4	358.3	763.5	724.6	99.9	38.9	388.2	179091	158810	46736	45563	4.65861	70.087	61980.9	15335.1	H	H	H	H	BB	BB	BB	BB	BB	BB	BB	BB	BB	BB	BB	BB	BB	BB	BB
862400271	0	35.5	2	142	111	121	110	479.1	453.1	94.6	25.9	297.5	979.7	948.6	111.5	31	352.8	867.3	835.2	99.2	32.2	392.4	512508	361448	-	-	-	53.897	234261	220253	H	H	H	H	H	H	H	H	H	H	H	H	H	H	H	H	H	LL	LL
862400272	0	35.8	2	150	134	141	125	442.7	383.3	121.1	59.4	331.9	1078.5	1036	149.2	42.5	413.5	910.4	866.7	117.5	43.7	390.6	293576	223885	73828	61377	4.78801	92.898	97709.9	92774.5	H	H	H	H	H	H	H	H	H	H	H	H	H	H	H	H	H	H	H
862400273	0	31.4	2	140	119	134	135	498.9	446.7	146.9	52.2	343.7	1073.2	1031.6	120	41.6	420.5	988.1	952.6	103.2	35.5	297.7	105792	86937.2	22382	18473	4.26654	100.297	-54078.9	-44962.3	BB	BB	BB	BB	BB	BB	BB	BB	BB	BB	BB	BB	BB	BB	BB	BB	BB	BB	BB
862400274	0	28.6	0	153	143	153	137	381.1	311	110.6	70.1	304.7	822.6	787.2	78.7	35.4	367.3	848.7	815.9	74.2	32.8	278.4	123122	96734.2	39635	35234	4.54696	67.472	-53726.4	-40602.4	H	H	H	H	H	H	H	H	H	H	H	H	H	H	H	H	H	H	H
862700281	0	33.6	2	145	134	138	151	518.3	501.7	123.6	16.6	321.5	929.7	892	109.2	37.7	316.9	619.9	599	92.5	20.9	263.8	46991.9	39876.6	45530	40641	4.60896	108.976	-93718.9	-95443.1	BB	BB	BB	BB	BB	BB	BB	BB	BB	BB	BB	BB	BB	BB	BB	BB	BB	BB	BB
862700284	0	37.5	2	112	103	168	120	382.5	349.5	106.9	33	280.4	1053.7	1020.6	112.9	33.1	508.6	791.9	770.9	84.8	21	297.1	273934	216411	46226	45559	4.65857	84.502	95970.6	77057.6	BB	BB	BB	BB	BB	BB	BB	BB	BB	BB	BB	BB	BB	BB	BB	BB	BB	H	H
862700285	0	31	2	149	119	122	97	437.3	387	86.5	50.3	315.8	1048.8	1003.9	98.7	44.9	299.6	910	863.1	88	46.9	313.1	138884	121295	42570	38326	4.58349	95.495	-21070.7	-7710.91	LL	LL	LL	LL	LL	LL	LL	LL	LL	LL	LL	LL	LL	LL	LL	LL	LL	LL	LL
862700286	0	32.4	1	196	135	113	101	294.2	254.8	59.6	39.5	280	1158.3	1116.2	142.7	42	452.1	843.2	812.4	102	30.8	437	194379	174054	29799	27418	4.43804	83.661	36410.4	42504.8	LL	LL	LL	LL	LL	LL	LL	LL	LL	LL	LL	LL	LL	LL	LL	LL	H	H	H
862800287	0	34.6	2	169	149	133	108	408.1	373	193.8	35.1	335.2	971.6	930.7	114.5	41	419.3	834.2	797.9	105	36.3	296.6	63515.5	43598.3	28386	26397	4.42155	131.153	-86624.2	-88827.4	H	H	H	H	H	H	H	H	H	H	H	BB	BB	BB	BB	BB	BB	BB	BB
862800288	0	45.6	2	197	160	175	148	488.2	453.5	232.4	34.7	374.7	981.4	948.2	116.6	33.2	441.7	970.5	937.8	89.3	32.7	215.6	67820.4	64829	37569	35530	4.5506	112.798	-28290.3	-74437	H	H	H	H	H	H	H	H	H	H	H	H	H	H	H	BB	BB	BB	BB
862800289	0	32.9	2	131	126	155	154	411.1	362.9	118.5	48.2	301.4	998.4	957	82.8	41.4	387.2	928.8	886.1	115	42.7	402.5	183292	155957	43181	41907	4.62229	100.386	20000.5	23882.1	LL	LL	LL	LL	LL	LL	LL	H	H	H	H	H	H	H	H	H	H	H	H
862800290	0	40.6	1	171	150	140	130	352.4	327.1	74.4	25.4	314.7	762.7	727.3	100.8	35.4	328.1	519.6	490.7	72.6	29	95.3	196627	180900	22904	15662	4.19485	73.721	70915.3	43563	H	H	H	H	H	H	H	H	H	H	H	H	H	H	H	H	H	H	H
862800291	0	25.7	0	169	131	160	131	456.5	437.5	29.9	19.1	337.4	965.3	940.4	67.1	25	297.6	914.3	896.4	79.6	17.9	211	335438	267441	113087	95417	4.97963	115.901	107199	120984	H	-	BB	BB	BB	BB	BB	BB	BB	BB	BB	BB	BB	BB	BB	BB	BB	BB	BB
863000297	0	28.7	2	154	127	127	114	393.7	364.4	109	29.2	328.2	1181.7	1140.2	182.9	41.5	509.8	976.6	779.7	113.4	196.9	443.9	81933.9	69678.5	17888	15256	4.18344	148.457	-80444.9	-62308.8	BB	BB	-	BB	BB	BB	BB	BB	BB	BB	BB	BB	BB	BB	BB	H	H	H	H
863000298	0	32.7	2	132	121	123	110	374.6	345.8	129.4	28.9	302.1	1220.6	1179.1	158.6	41.4	469.3	1171.3	1131.8	106.6	39.5	535.6	96418.4	86768	70077	66600	4.82347	108.801	-49863.2	-45307	LL	LL	LL	LL	LL	H	H	H	H	H	H	H	H	H	H	H	H	H	H
863000299	0	34.2	2	135	116	148	113	386.3	358.8	112.9	27.5	269.2	1003.8	970.5	109.3	33.3	375.9	917.7	886.3	98.7	31.4	349.8	216256	194561	5362	3221	3.50799	104.646	62988.9	55382.4	LL	LL	LL	LL	LL	LL	LL	LL	LL	LL	LL	LL	LL	LL	LL	LL	LL	LL	LL
863000300	0	34.2	0	150	122	162	143	303.5	263.1	97.8	40.3	286.1	816.8	771.8	108.4	45	357.5	751	698.7	96.4	52.3	306.1	108018	103767	27757	24608	4.39108	118.899	-27804.9	-25151.1	LL	LL	LL	LL	LL	LL	LL	LL	LL	LL	LL	H	H	H	H	H	H	H	H
863000301	0	36.5	0	178	132	185	158	372.6	320.5	111.8	52.1	287.9	1192	1147.3	143.2	44.7	478.8	1078.1	1032.3	112.1	45.8	486.3	85877	77674.4	8542	6042	3.78118	147.668	-46139.4	-51506.6	BB	BB	BB	BB	BB	BB	BB	BB	BB	BB	BB	BB	BB	BB	BB	BB	BB	BB	BB
863400306	0	42.9	2	149	128	152	131	257.6	234.2	71.2	23.4	235.3	916.5	877.6	84.6	38.9	270.3	639.4	596.7	75.1	42.7	112.4	52912.7	43123.7	36290	29646	4.47197	101.964	-59102.7	-91143.7	-	-	H	BB	BB	-	-	BB	BB	-	-	-	-	-	BB	-	-	-	-
863400307	0	44.8	2	158	125	142	117	392.4	356.4	174.7	36	285.9	905.8	854.4	141.5	51.4	216.1	721	679.4	96.2	41.6	124.5	95520	79576.6	14936	13933	4.14404	79.769	-16241.1	-43728.8	H	H	H	H	H	H	H	H	H	H	H	H	H	H	H	H	H	H	H
863400308	0	38.7	1	195	163	173	157	321.9	282.7	70.6	39.2	298.7	1230.9	1185.1	129.4	45.8	466	1030.3	980.6	95.9	49.6	395.5	75798.5	60027.4	30772	29968	4.47666	186.43	-56365.7	-68188.9	H	H	H	H	H	H	H	H	H	H	H	H	H	H	H	H	H	H	H
863400309	0	38.2	1	121	130	126	115	356.9	340	62.9	16.9	233.5	1276.6	1242.8	105.7	33.8	422.8	856.4	793.9	91.7	62.5	314.7	40927.1	37575.2	78734	72187	4.85846	144.249	-80504.5	-101165	H	H	H	H	H	H	H	H	H	H	H	H	H	H	H	H	H	H	H
863400310	0	37	0	148	154	133	121	402.3	347.9	61.5	54.4	276.1	1360.1	1252.2	165.1	107.9	554.8	1096.7	1041.4	100.2	55.4	610.6	247838	195346	42265	37973	4.57947	130.259	73218.3	121588	BB	-	BB	BB	BB	BB	BB	BB	BB	BB	BB	BB	BB	BB	BB	BB	BB	BB	BB
864300316	0	30	2	170	168	134	124	288.2	232.7	83	55.5	299.9	1273.8	1205	193.6	68.8	510	1219.3	1156	138.7	63.3	682.9	191423	178439	62356	59398	4.77377	90.183	32701	70393	H	H	H	H	H	H	H	BB	BB	BB	BB	BB	BB	BB	BB	BB	BB	BB	BB
864300317	0	26.4	2	165	157	145	127	463.3	418.7	138.6	44.6	363.9	1228.7	1199.8	117.3	28.9	547.3	1286.8	1201.8	112.2	85	622.2	188449	144605	24578	21845	4.33935	154.347	-13276.3	1568.07	H	H	H	H	H	H	H	H	H	H	H	H	H	H	H	H	H	H	H
864300318	0	42	2	149	130	126	123	338.7	293.7	61	45	275.1	1052	1009.3	65.8	42.7	346.9	942	898.3	95.1	43.8	342.6	61936.4	49558.9	0	0	0	242.284	-55703.2	-81376	H	-	H	H	H	H	H	H	H	H	H	H	H	H	H	H	H	H	H
864300319	0	32.5	0	176	150	146	109	319.2	275.1	101.6	44.1	291.2	1095.8	1059.3	101.2	36.6	351.4	1040.2	1012.1	95.1	28.1	333.1	340567	260078	26341	24608	4.39108	85.502	122772	123793	LL	LL	LL	LL	LL	LL	LL	LL	LL	LL	LL	LL	LL	LL	LL	LL	LL	LL	LL
[truncated: 2,575 more columns]

## Sheet: Marker check
transpose for each chromosome to see if male/female has marker
C1	female (1)		male (0)		C2	1		0		C3	1		0		C4	1		0		C5	1		0		C6	1		0		C7	1		0		C8	1		0		C9	1		0		C10	1		0
UNCHS000006		UNCHS000006			mUNC020003180		mUNC020003180			mbHkupUNC030360530		mbHkupUNC030360530			SBJ040790064		SBJ040790064			gUNC8603212		-			gUNC10491637		gUNC10491637			SBT070125779(!)		SBT070125779			gUNC14112858		gUNC14112858			gUNCHS024601		gUNCHS024601			mbHkupJAX00285124		mbHkupJAX00285124
gUNC28841		gUNC28841			gUNC2495151		gUNC2495151			mbHkupUNC030360676		mbHkupUNC030360676			gUNC6860017		gUNC6860017			gUNC8619742		gUNC8619742			S2H060241266		S2H060241266			SBJ070125933(!)		SBJ070125933			gUNC14126852		gUNC14126852			gJAX00167690		gJAX00167690			ST2100945711		ST2100945711
gUNC30322		gUNC30322			gUNC2501218		gUNC2501218			gJAX00103952		gJAX00103952			SBJ040845610		SBJ040845610			gUNC8627615		gUNC8627615			mUNC10504063		mUNC10504063			SBT070136007		SBT070136007			mUNC14168225		mUNC14168225			gUNC15788606		gUNC15788606			ST2100952917		ST2100952917
gUNC66010		gUNC66010			gUNC2561908		gUNC2561908			SAH030317027		SAH030317027			gUNC6870906		gUNC6870906			gUNC8637633		gUNC8637633			gUNCHS016450		gUNCHS016450			SBT070179412(!)		SBT070179412			gUNCHS022191		gUNCHS022191			mUNC090008501		mUNC090008501			ST2100954659		ST2100954659
gUNC114802		gUNC114802			gUNC2571163		gUNC2571163			gUNC4666739		gUNC4666739			mUNC6878513		mUNC6878513			HEAJAX00127090		HEAJAX00127090			gUNC10527151		gUNC10527151			SBT070180950(!)		SBT070180950			gUNC14186755		gUNC14186755			gICR1923		gICR1923			ST2100955596		ST2100955596
gUNC137674		gUNC137674			gUNC2688214		gUNC2688214			SBJ030341629		SBJ030341629			mUNC040389759		mUNC040389759			gUNC8670226		gUNC8670226			gUNC10534400		gUNC10534400			SBJ070181233		SBJ070181233			gUNC14209961		gUNC14209961			gUNC15814354		gUNC15814354			ST2100955623		ST2100955623
gUNC149968		gUNC149968			mUNC020012706		mUNC020012706			gUNC4683846		gUNC4683846			gUNC6896735		gUNC6896735			SSR050578389		SSR050578389			mUNC10545187		mUNC10545187			SBT070181237(!)		SBT070181237			B10080015008		B10080015008			gJAX00168049		gJAX00168049			UNC17598408		UNC17598408
gJAX00001099		gJAX00001099			gUNC2767893		gUNC2767893			gUNC4702917		gUNC4702917			gUNC6905295		gUNC6905295			gUNC8686439		gUNC8686439			gJAX00137819		gJAX00137819			SBJ070195041		SBJ070195041			gUNC14221236		gUNC14221236			SFC090665613		SFC090665613			UNC17605965		UNC17605965
SSH010754626		SSH010754626			gUNC2781257		gUNC2781257			gJAX00104495		gJAX00104495			S2H041022378		S2H041022378			bHkupUNC050029531		bHkupUNC050029531			S2H060401862		S2H060401862			SBT070195049		SBT070195049			SBJ080694151		SBJ080694151			mbHkupUNC090017527		mbHkupUNC090017527			gUNC17611786		gUNC17611786
gUNC216547		gUNC216547			gUNC2792471		gUNC2792471			gUNC4743317		gUNC4743317			gUNC7014151		gUNC7014151			mbHkupUNC050030024		mbHkupUNC050030024			gUNC10552000		gUNC10552000			UNCHS019452		UNCHS019452			mUNC14312283		mUNC14312283			gUNC15934761		gUNC15934761			ST2101023711		ST2101023711
ST2010841024		ST2010841024			gUNC2810208		gUNC2810208			gUNC4746232		gUNC4746232			gUNC7022910		gUNC7022910			gUNCHS013549		gUNCHS013549			gUNC10561068		gUNC10561068			mbHkupUNC070619888		mbHkupUNC070619888			gUNC14318030		gUNC14318030			gUNC15968951		gUNC15968951			UNC17615761		UNC17615761
UNCHS000333		UNCHS000333			gUNC2878253		gUNC2878253			gUNC4753984		gUNC4753984			mUNC7053705		mUNC7053705			gUNC8734617		gUNC8734617			SBJ060451207		SBJ060451207			SBT070520070		SBT070520070			gUNCHS022563		gUNCHS022563			SNT090891182		SNT090891182			gUNC17682018		gUNC17682018
mJAX00001960		mJAX00001960			gUNCHS004645		gUNCHS004645			S3C030611680		S3C030611680			ST2041432706		ST2041432706			B10050019134		B10050019134			gJAX00138005		gJAX00138005			SBT070520756		SBT070520756			gUNC14457177		gUNC14457177			SFT090892119		SFT090892119			UNC17807224		UNC17807224
gUNC365663		gUNC365663			gUNC2896990		gUNC2896990			gUNC4805771		gUNC4805771			gJAX00117877		gJAX00117877			gUNC8743198		gUNC8743198			gUNC10587033		gUNC10587033			gJAX00148771		gJAX00148771			mbHkupUNC081473870		mbHkupUNC081473870			mbHkupUNC090026082		mbHkupUNC090026082			ST2101615382		ST2101615382
mbHkupUNC010061308		mbHkupUNC010061308			mUNC020306643		mUNC020306643			gUNC4833458		gUNC4833458			ST2041501693		ST2041501693			gUNC8753398		gUNC8753398			gUNC10595065		gUNC10595065			gJAX00148771b		gJAX00148771b			gJAX00161587		gJAX00161587			gUNC16054540		gUNC16054540			UNC100047974		UNC100047974
gUNC432749		gUNC432749			S6Y021637601		S6Y021637601			gUNC4894822		gUNC4894822			SS6041721359		SS6041721359			mbHkupUNC050044412		mbHkupUNC050044412			mJAX00138175		mJAX00138175			gUNCHS019472		gUNCHS019472			SFR081984795		SFR081984795			SFH091162154		SFH091162154			mUNC100047974		mUNC100047974
gUNC496797		gUNC496797			gUNC2932119		gUNC2932119			gUNC4904534		gUNC4904534			SAJ041754242		SAJ041754242			gUNC8767041		gUNC8767041			gJAX00603740		gJAX00603740			SBJ070522140		SBJ070522140			gUNC14709308		gUNC14709308			gUNC16074692		gUNC16074692			JAX00287743		JAX00287743
gJAX00249409		gJAX00249409			gUNC2935160		gUNC2935160			gUNC4958946		gUNC4958946			gUNC7162427		gUNC7162427			ST2050898867		ST2050898867			gUNC10624737		gUNC10624737			SBJ070523363		SBJ070523363			SBJ082066039		SBJ082066039			gUNCHS025042		gUNCHS025042			UNC17810956		UNC17810956
gUNC601980		gUNC601980			gUNC2944490		gUNC2944490			gUNC4962432		gUNC4962432			mUNC7170328		mUNC7170328			gUNCHS013644		gUNCHS013644			SSR060698039		SSR060698039			SBT070523467		SBT070523467			SBJ082115191		SBJ082115191			S2T091299856		S2T091299856			UNC17824923		UNC17824923
mJAX00003394		mJAX00003394			SBT021816505		SBT021816505			S2H031267416		S2H031267416			gUNCHS011178		gUNCHS011178			S6T050961912		S6T050961912			gJAX00604032		gJAX00604032			SBJ070523772		SBJ070523772			gUNCJPD003561		-			gUNC16116138		gUNC16116138			gUNC17824923		gUNC17824923
SBJ012083864		SBJ012083864			gUNC3152204		gUNC3152204			mUNC030031869		mUNC030031869			gUNC7205485		gUNC7205485			gUNC8825065		gUNC8825065			SSH060711584		SSH060711584			SBJ070523993		SBJ070523993			gUNC15004266		gUNC15004266			gUNC16136209		gUNC16136209			UNC17827232		UNC17827232
gUNC667964		gUNC667964			gUNC3159715		gUNC3159715			S6H031356365		S6H031356365			gUNC7219031		gUNC7219031			SH051070006		SH051070006			gUNC10673633		gUNC10673633			SBT070525231		SBT070525231			S6T082984558		S6T082984558			mUNC16149306		mUNC16149306			UNC17828911		UNC17828911
SBC012102446		SBC012102446			SBJ023442990		SBJ023442990			gUNC5009091		gUNC5009091			mJAX00118885		mJAX00118885			gUNC8884202		gUNC8884202			gJAX00604459		gJAX00604459			SBT070530383		SBT070530383			gJAX00163528		gJAX00163528			S3N091471616		S3N091471616			UNC17831450		UNC17831450
gUNC677249		gUNC677249			gUNC3712628		gUNC3712628			SFT031443172		SFT031443172			S3C042109508		S3C042109508			gJAX00577825		gJAX00577825			mUNC060056332		mUNC060056332			SBJ070530418		SBJ070530418			SAH082998569		SAH082998569			bHkuprs50526017		bHkuprs50526017			ST2101690178		ST2101690178
mUNC684769		mUNC684769			SBJ024287387		SBJ024287387			gUNC5046545		gUNC5046545			gUNC7260027		gUNC7260027			gUNC8920690		gUNC8920690			gUNC10725330		gUNC10725330			SBT070530495		SBT070530495			gUNCHS023367		gUNCHS023367			gUNC16173150		gUNC16173150			ST2101690706		ST2101690706
mbHkupJAX00251301		mbHkupJAX00251301			S6H024329108		S6H024329108			gJAX00106269		gJAX00106269			gUNC7264118		gUNC7264118			gUNC8930200		gUNC8930200			gUNC10732198		gUNC10732198			SBT070530685		SBT070530685			mUNC080274180		mUNC080274180			gUNCHS025158		gUNCHS025158			ST2101700623		ST2101700623
SBT012244057		SBT012244057			mUNC3726307		mUNC3726307			mUNC030404303		mUNC030404303			S6Y042191713		S6Y042191713			UNCHS013958		UNCHS013958			gUNC10735354		gUNC10735354			SBT070530772		SBT070530772			mUNC080274180b		mUNC080274180b			SBJ091539829		SBJ091539829			JAX00288153		JAX00288153
gUNC721751		gUNC721751			SBJ024343076		SBJ024343076			SBT031527500		SBT031527500			gUNC7288237		gUNC7288237			gbHkupUNC050328531		gbHkupUNC050328531			SBJ060972744		SBJ060972744			mUNC070621878(!)		mUNC070621878			gUNC15047570		gUNC15047570			mUNC090043639		mUNC090043639			JAX00288162		JAX00288162
mUNC010731340		mUNC010731340			gbHkupUNC020481320		gbHkupUNC020481320			S6T031543241		S6T031543241			gUNC7300184		gUNC7300184			gUNCHS014010		gUNCHS014010			SBT060977808		SBT060977808			mUNC12490509		mUNC12490509			gUNC15050525		gUNC15050525			S6R091664066		S6R091664066			gUNC17844155		gUNC17844155
mJAX00004261		mJAX00004261			gUNCHS006189		gUNCHS006189			gUNC5182782		gUNC5182782			gUNC7322324		gUNC7322324			gUNC8961002		gUNC8961002			gUNC10755464		gUNC10755464			SSR070964701		SSR070964701			gUNC15051586		gUNC15051586			gUNC16236042		gUNC16236042			JAX00017325		JAX00017325
gUNC766527		gUNC766527			gJAX00499986		gJAX00499986			gUNC5194701		gUNC5194701			gJAX00552186		gJAX00552186			gUNC8972557		gUNC8972557			SFH061047175		SFH061047175			gUNCHS019547		gUNCHS019547			UNC15053887		UNC15053887			SBC091683176		SBC091683176			JAX00288334		JAX00288334
gUNC791131		gUNC791131			SBR024549672		SBR024549672			gUNC5208223		gUNC5208223			S3C042531961		S3C042531961			gUNC8990259		gUNC8990259			gUNC10765619		gUNC10765619			SBR070973809		SBR070973809			JAX00163769		JAX00163769			S2H091685293		S2H091685293			gUNC17859104		gUNC17859104
gUNC800056		gUNC800056			ST2024553732		ST2024553732			SBJ031952786		SBJ031952786			gUNC7370285		gUNC7370285			gUNC8995726		gUNC8995726			SSR061059648		SSR061059648			SFT071106644		SFT071106644			SBJ083139730		SBJ083139730			gUNC16250984		gUNC16250984			UNC17865669		UNC17865669
mUNC807932		mUNC807932			S2H024573205		S2H024573205			S2R032015131		S2R032015131			S1H042538779		S1H042538779			gUNC9005338		gUNC9005338			gUNC10789662		gUNC10789662			bHkupUNC070627737		bHkupUNC070627737			gUNC15231196		gUNC15231196			gUNC16281800		gUNC16281800			UNC17866985		UNC17866985
gUNC821869		gUNC821869			gUNC3792842		gUNC3792842			SBR032134332		SBR032134332			mUNC040514618		mUNC040514618			mJAX00129109		mJAX00129109			gUNC10825745		gUNC10825745			gUNC12541477		gUNC12541477			UNC15231196		UNC15231196			SSH091867676		SSH091867676			gUNC17891700		gUNC17891700
gUNC853754		gUNC853754			gUNC3799927		gUNC3799927			gUNC5287977		gUNC5287977			SBC042661161		SBC042661161			gUNC9020575		gUNC9020575			gJAX00606563		gJAX00606563			SFH071144084		SFH071144084			JAX00676445		JAX00676445			SFT091879460		SFT091879460			gJAX00017638		gJAX00017638
S6H012772559		S6H012772559			gUNCHS006346		gUNCHS006346			SBJ032260408		SBJ032260408			mbHkupUNC040089799		mbHkupUNC040089799			mUNC9036507		mUNC9036507			gUNC10853904		gUNC10853904			gUNC12548196		gUNC12548196			mUNC15258145		mUNC15258145			SFT091896959		SFT091896959			gbHkupJAX00017686		gbHkupJAX00017686
mUNC010142203		mUNC010142203			SBT024676952		SBT024676952			S6R032356494		S6R032356494			gUNCHS011562		gUNCHS011562			SFC051673791		SFC051673791			gbHkupUNC060363218		gbHkupUNC060363218			SS6071228982		SS6071228982			UNC15258145		UNC15258145			gUNC16324529		gUNC16324529			gbHkupJAX00017686b		gbHkupJAX00017686b
gUNC946116		gUNC946116			gUNCHS006372		gUNCHS006372			SAH032478677		SAH032478677			gJAX00120036		gJAX00120036			S2R051677257		S2R051677257			gUNC10882704		gUNC10882704			JAX00634665		JAX00634665			UNC15270153		UNC15270153			gUNC16330958		gUNC16330958			gUNC17926662		gUNC17926662
mUNC964922		mUNC964922			gUNC3835514		gUNC3835514			gUNC5384072		gUNC5384072			mUNC040401940		mUNC040401940			mbHkupJAX00580448		mbHkupJAX00580448			gUNC10976578		gUNC10976578			UNC12577238		UNC12577238			gUNC15280105		gUNC15280105			gJAX00171127		gJAX00171127			gUNC17926662b		gUNC17926662b
S3N013089544		S3N013089544			gUNC3839051		gUNC3839051			mJAX00525416		mJAX00525416			gJAX00120191		gJAX00120191			S6Y051823110		S6Y051823110			gUNC10995658		gUNC10995658			mJAX00150020		mJAX00150020			UNC15286766		UNC15286766			gUNC16400148		gUNC16400148			UNC18090723		UNC18090723
gUNC988578		gUNC988578			gUNC3848356		gUNC3848356			SFT032662274		SFT032662274			S2T042804384		S2T042804384			gUNC9114329		gUNC9114329			SBJ061822650		SBJ061822650			SS6071388190		SS6071388190			B10080094572		B10080094572			gUNC16409210		gUNC16409210			gUNC18091775		gUNC18091775
gUNC1004197		gUNC1004197			S2R024811869		S2R024811869			gUNC5440607		gUNC5440607			ST2042807470		ST2042807470			SSH051911348		SSH051911348			gUNC11005309		gUNC11005309			SFT071400353		SFT071400353			gUNC15288670		gUNC15288670			gUNC16429215		gUNC16429215			UNC18093847		UNC18093847
ST2013252820		ST2013252820			gJAX00501685		gJAX00501685			UNC5440607		UNC5440607			gUNC7467228		gUNC7467228			gUNC9132499		gUNC9132499			gUNCHS017199		gUNCHS017199			ST2071424946		ST2071424946			gUNC15291248		gUNC15291248			gJAX00695285		gJAX00695285			UNC18095276		UNC18095276
gUNC1037970		gUNC1037970			SFT024891637		SFT024891637			bHkupUNC030615251		bHkupUNC030615251			gUNC7479389		gUNC7479389			gJAX00129860		gJAX00129860			gUNC11029462		gUNC11029462			gUNC12620224		gUNC12620224			gUNC15306741		gUNC15306741			gUNC16450609		gUNC16450609			bHkupJAX00290965		bHkupJAX00290965
mUNC1079635		mUNC1079635			gUNCHS006551		gUNCHS006551			mbHkupUNC030615251		mbHkupUNC030615251			mUNC040122874		mUNC040122874			gUNC9173622		gUNC9173622			gJAX00609189		gJAX00609189			SX1071447990		SX1071447990			gUNC15311561		gUNC15311561			SSH092408190		SSH092408190			JAX00018805		JAX00018805
SBJ013453961		SBJ013453961			mUNC020185566		mUNC020185566			UNC5598889		UNC5598889			gUNC7503701		gUNC7503701			gUNC9188232		gUNC9188232			gUNC11058438		gUNC11058438			UNC12632852		UNC12632852			mUNC15329136		mUNC15329136			mUNC16457709		mUNC16457709			UNC18097690		UNC18097690
gUNC1092120		gUNC1092120			gUNC3923424		gUNC3923424			SS6033151917		SS6033151917			mUNC7508779		mUNC7508779			UNC9188232		UNC9188232			gUNC11063030		gUNC11063030			UNC12640450		UNC12640450			S3J083934130		S3J083934130			SBC092493412		SBC092493412			UNC18098815		UNC18098815
gUNC1102206		gUNC1102206			gUNC020187887		gUNC020187887			mJAX00109485		mJAX00109485			SBJ042986544		SBJ042986544			SS6052112351		SS6052112351			mUNC060377743		mUNC060377743			UNC12643987		UNC12643987			B10080098934		B10080098934			gUNCHS025997		gUNCHS025997			JAX00018835		JAX00018835
mUNC1107274		mUNC1107274			SAH025109672		SAH025109672			mUNC030121003		mUNC030121003			mUNC040130245		mUNC040130245			UNC9201031		UNC9201031			gUNC11110543		gUNC11110543			UNC12646173		UNC12646173			B10080102623		B10080102623			mJAX00172302		mJAX00172302			UNC18103051		UNC18103051
mUNC1126248		mUNC1126248			gUNC3939722		gUNC3939722			gUNC5637295		gUNC5637295			S3T043177610		S3T043177610			UNC9202462		UNC9202462			SAH062169449		SAH062169449			UNC12646440		UNC12646440			SBJ084357244		SBJ084357244			SBJ092676593		SBJ092676593			JAX00291022		JAX00291022
SAH013616907		SAH013616907			gUNCHS006738		gUNCHS006738			gJAX00109616		gJAX00109616			gUNC7580591		gUNC7580591			JAX00130184		JAX00130184			SAH062169452		SAH062169452			mUNC12649074		mUNC12649074			gUNC15491356		gUNC15491356			gUNC16554667		gUNC16554667			UNC18103560		UNC18103560
SFC013631975		SFC013631975			gUNC3964649		gUNC3964649			SS6033309060		SS6033309060			gUNC7591097		gUNC7591097			UNC9210368		UNC9210368			gUNC11128971		gUNC11128971			gUNCHS019767		gUNCHS019767			UNC15496851		UNC15496851			gUNCHS026206		gUNCHS026206			UNC18103943		UNC18103943
SSR013632890		SSR013632890			mUNC3976996		mUNC3976996			UNC030485727		UNC030485727			gUNC7598588		gUNC7598588			JAX00582936		JAX00582936			mUNC060379499		mUNC060379499			UNC12654130		UNC12654130			SBC084457462		SBC084457462			S1H092865440		S1H092865440			UNC18104900		UNC18104900
gUNC1138338		gUNC1138338			gUNC3987593		gUNC3987593			UNC5672509		UNC5672509			mJAX00555843		mJAX00555843			JAX00582948		JAX00582948			mUNC060379499b		mUNC060379499b			SFH071578862		SFH071578862			gUNC15499741		gUNC15499741			gUNC16618214		gUNC16618214			UNC18105059		UNC18105059
gUNC1144752		gUNC1144752			gUNC4003979		gUNC4003979			JAX00109777		JAX00109777			JAX00555961		JAX00555961			gUNC9215457		gUNC9215457			gUNC11150827		gUNC11150827			SS6071581099		SS6071581099			gJAX00680293		gJAX00680293			gUNC16634905		gUNC16634905			UNC18106552		UNC18106552
gUNC1161628		gUNC1161628			gUNC4015115		gUNC4015115			mUNC030314030		mUNC030314030			SBJ043363012		SBJ043363012			gJAX00130262		gJAX00130262			gUNC11153623		gUNC11153623			SS6071581229		SS6071581229			JAX00680353		JAX00680353			SBJ092992728		SBJ092992728			UNC18110527		UNC18110527
mUNC010586869		mUNC010586869			gUNC4047364		gUNC4047364			UNC5686125		UNC5686125			SFT043369012		SFT043369012			JAX00130262		JAX00130262			gUNC11198411		gUNC11198411			SS6071581265		SS6071581265			gUNC15505417		gUNC15505417			gUNC16646037		gUNC16646037			UNC18111299		UNC18111299
gUNC1183808		gUNC1183808			gUNC4049749		gUNC4049749			UNC5690039		UNC5690039			gUNCHS011881		gUNCHS011881			SBC052239050		SBC052239050			mUNC11205160		mUNC11205160			SS6071581439		SS6071581439			UNC15509422		UNC15509422			gUNC16652459		gUNC16652459			JAX00291150		JAX00291150
gICR081		gICR081			gUNC4139799		gUNC4139799			SBC033448082		SBC033448082			gUNC7677604		gUNC7677604			gUNC9260127		gUNC9260127			gUNC11225314		gUNC11225314			JAX00636482		JAX00636482			gUNC15510412		gUNC15510412			gUNC16660141		gUNC16660141			JAX00018909		JAX00018909
gUNC1203850		gUNC1203850			S2H025777100		S2H025777100			JAX00110025		JAX00110025			SBT043527032		SBT043527032			UNC050370128		UNC050370128			SBC062925724		SBC062925724			SS6071602326		SS6071602326			UNC15511451		UNC15511451			gUNC16664415		gUNC16664415			UNC18117566		UNC18117566
gUNC1225138		gUNC1225138			mJAX00506097		mJAX00506097			UNCHS009315		UNCHS009315			gJAX00121562		gJAX00121562			gUNC9273393		gUNC9273393			gUNC11360077		gUNC11360077			SS6071605043		SS6071605043			UNC15515810		UNC15515810			SSH093063473		SSH093063473			UNC18120441		UNC18120441
mUNC1238531		mUNC1238531			SFT025791257		SFT025791257			gUNCHS009315		gUNCHS009315			mbHkupUNC040532754		mbHkupUNC040532754			gUNCHS014471		gUNCHS014471			mbHkupUNC060122218		mbHkupUNC060122218			gUNC12711275		gUNC12711275			gUNC15518743		gUNC15518743			gUNCHS026367		gUNCHS026367			UNC18121717		UNC18121717
gUNCHS001812		gUNCHS001812			SFT025791259		SFT025791259			gUNC5732520		gUNC5732520			gUNC7746435		gUNC7746435			UNC9292055		UNC9292055			gUNC11431336		gUNC11431336			gUNC12731598		gUNC12731598			UNC15521980		UNC15521980			gUNC16685881		gUNC16685881			JAX00291445		JAX00291445
gJAX00261470		gJAX00261470			ST2025812239		ST2025812239			gJAX00110225		gJAX00110225			gUNC7754999		gUNC7754999			gJAX00583968		gJAX00583968			SBJ063150383		SBJ063150383			SBJ071824561(!)		SBJ071824561			UNC15522114		UNC15522114			gUNC16691683		gUNC16691683			UNC18147051		UNC18147051
S2H014199881		S2H014199881			S2T025827288		S2T025827288			JAX00110225		JAX00110225			SBC043799928		SBC043799928			JAX00583968		JAX00583968			gUNC11449280		gUNC11449280			mbHkuprs31415664		mbHkuprs31415664			JAX00166407		JAX00166407			gbHkupUNC090156067		gbHkupUNC090156067			UNC18147304		UNC18147304
S6H014218009		S6H014218009			gJAX00506345		gJAX00506345			UNC5747116		UNC5747116			mJAX00558461		mJAX00558461			SS6052470923		SS6052470923			gUNC11464537		gUNC11464537			gUNC12786478		gUNC12786478			UNC15531582		UNC15531582			gUNCHS026514		gUNCHS026514			JAX00019098		JAX00019098
gUNC1335696		gUNC1335696			SSH025853615		SSH025853615			JAX00529857		JAX00529857			gJAX00122133		gJAX00122133			JAX00584163		JAX00584163			SFT063232366		SFT063232366			gUNC12805712		gUNC12805712			gUNC15532587		gUNC15532587			S3C093464083		S3C093464083			gUNC18152407		gUNC18152407
gJAX00007709		gJAX00007709			gUNC4170760		gUNC4170760			UNC5755533		UNC5755533			B10040097621		B10040097621			UNC9319514		UNC9319514			SFT063240234		SFT063240234			mUNC070500524		mUNC070500524			UNC15532587		UNC15532587			gUNC16819132		gUNC16819132			UNC18355681		UNC18355681
gUNCHS001933		gUNCHS001933			S6R025872386		S6R025872386			UNC5770722		UNC5770722			gUNC7803077		gUNC7803077			SS6052522144		SS6052522144			gJAX00143111		gJAX00143111			SFH072089636		SFH072089636			SX1084560526		SX1084560526			SSR093499074		SSR093499074			gUNC18360870		gUNC18360870
mUNC1367316		mUNC1367316			S3C025878727		S3C025878727			gUNC5773934		gUNC5773934			mJAX00122280		mJAX00122280			SS6052522334		SS6052522334			mUNC11500109		mUNC11500109			mbHkupUNC070186230		mbHkupUNC070186230			gUNC15533516		gUNC15533516			gUNCHS026633		gUNCHS026633			gUNC18373564		gUNC18373564
mUNC1370843		mUNC1370843			mUNC4181145		mUNC4181145			UNC5773934		UNC5773934			gUNC7815041		gUNC7815041			mUNC9323394		mUNC9323394			JAX00143277		JAX00143277			SFT072158434		SFT072158434			gUNCHS024266		gUNCHS024266			SBJ093683118		SBJ093683118			mUNC100218653		mUNC100218653
gUNC1383332		gUNC1383332			SFT025918243		SFT025918243			SS6033794184		SS6033794184			gUNCHS012136		gUNCHS012136			UNC9323394		UNC9323394			mUNC060135143		mUNC060135143			SFR072213328		SFR072213328			mbHkupUNC080390439		mbHkupUNC080390439			gUNC16869833		gUNC16869833			gUNC18377858		gUNC18377858
gUNC1524644		gUNC1524644			SFH025925531		SFH025925531			JAX00110594		JAX00110594			gUNC7852981		gUNC7852981			UNC9325489		UNC9325489			mUNC060135212		mUNC060135212			gUNC12899972		gUNC12899972			gUNC15544844		gUNC15544844			SBJ093940862		SBJ093940862			JAX00020578		JAX00020578
UNC1525238		UNC1525238			gICR1173		gICR1173			UNC5787203		UNC5787203			gUNC7862387		gUNC7862387			UNC9330658		UNC9330658			mUNC11524637		mUNC11524637			S2T072271903		S2T072271903			gUNC15545645		gUNC15545645			mbHkupUNC090358884		mbHkupUNC090358884			UNC18381634		UNC18381634
SBJ015098159		SBJ015098159			SSR025964530		SSR025964530			UNC5787323		UNC5787323			gUNC7883528		gUNC7883528			gUNC9332840		gUNC9332840			gUNC11544380		gUNC11544380			mUNC070217623		mUNC070217623			mUNC15546530		mUNC15546530			gJAX00174781		gJAX00174781			SX1103525328		SX1103525328
SBJ015276763		SBJ015276763			gUNC4211212		gUNC4211212			SS6033839129		SS6033839129			mbHkupUNC040545931		mbHkupUNC040545931			SS6052559814		SS6052559814			gUNC11548556		gUNC11548556			mJAX00151798		mJAX00151798			mUNC15546530b		mUNC15546530b			SBJ093985219		SBJ093985219			SSH103572945		SSH103572945
SFT015311457		SFT015311457			gJAX00101614		gJAX00101614			UNC5789300		UNC5789300			gJAX00122831		gJAX00122831			gUNC9337724		gUNC9337724			gUNCHS018013		gUNCHS018013			SX1072403965		SX1072403965			gUNC15550042		gUNC15550042			gUNC16977752		gUNC16977752			UNC18398171		UNC18398171
SBJ015389798		SBJ015389798			gUNC4231083		gUNC4231083			bHkupUNC030495445		bHkupUNC030495445			gUNCHS012287		gUNCHS012287			SS6052573386		SS6052573386			gUNC11564970		gUNC11564970			mJAX00151985		mJAX00151985			SBJ084634728		SBJ084634728			UNC16977752		UNC16977752			JAX00295486		JAX00295486
SBJ015444437		SBJ015444437			gUNC4239943		gUNC4239943			mUNC5799631		mUNC5799631			SFH044247545		SFH044247545			UNC9339730		UNC9339730			gUNC11567769		gUNC11567769			SBT072492225		SBT072492225			SBJ084690426		SBJ084690426			SX1094010835		SX1094010835			gUNC18410315		gUNC18410315
mbHkupUNC010301903		mbHkupUNC010301903			gJAX00507625		gJAX00507625			SFT033893264		SFT033893264			gUNC7918981		gUNC7918981			JAX00130937		JAX00130937			mUNC11571762		mUNC11571762			gUNC12986262		gUNC12986262			gJAX00681656		gJAX00681656			gUNC16986266		gUNC16986266			UNC18411040		UNC18411040
gUNC1872920		gUNC1872920			mUNC020233372		mUNC020233372			UNC5800029		UNC5800029			SBT044264560		SBT044264560			SS6052586490		SS6052586490			mUNC11578312		mUNC11578312			gUNC12998908		gUNC12998908			SBJ084821480		SBJ084821480			SX1094016742		SX1094016742			gUNC18415706		gUNC18415706
S2H015862651		S2H015862651			SFH026230678		SFH026230678			mUNC030674885		mUNC030674885			gJAX00561354		gJAX00561354			JAX00130956		JAX00130956			S2H063641105		S2H063641105			bHkupJAX00641493		bHkupJAX00641493			gUNC15642188		gUNC15642188			gUNC16992494		gUNC16992494			gUNC18415706b		gUNC18415706b
gJAX00010715		gJAX00010715			gUNC4303030		gUNC4303030			S6Y033972444		S6Y033972444			mUNC7939797		mUNC7939797			SS6052588744		SS6052588744			gUNC11580387		gUNC11580387			gUNC13007707		gUNC13007707			UNC15645911		UNC15645911			gJAX00703889		gJAX00703889			gUNC18416724		gUNC18416724
gUNCHS002697		gUNCHS002697			mUNC020545758		mUNC020545758			gUNC5826374		gUNC5826374			S3N044389829		S3N044389829			gUNCHS014588		gUNCHS014588			gUNC11596384		gUNC11596384			gUNCHS020162		gUNCHS020162			S3C084872199		S3C084872199			gUNC17006878		gUNC17006878			gUNC18434667		gUNC18434667
SBJ016017430		SBJ016017430			SFR026475530		SFR026475530			UNC5831385		UNC5831385			gUNC7966272		gUNC7966272			UNC9382069		UNC9382069			gUNC11606332		gUNC11606332			SX1072647838		SX1072647838			UNC15651643		UNC15651643			gUNC17090740		gUNC17090740			gUNC18441203		gUNC18441203
bHkupUNC010628673		bHkupUNC010628673			ST2026499508		ST2026499508			UNC5837234		UNC5837234			SBJ044442934		SBJ044442934			S6T052699463		S6T052699463			gUNC11633665		gUNC11633665			gUNCHS020247		gUNCHS020247			UNC15653414		UNC15653414			gUNCHS027093		gUNCHS027093			gUNC18446814		gUNC18446814
gUNC1940721		gUNC1940721			gUNC4384936		gUNC4384936			JAX00110988		JAX00110988			gUNC7975969		gUNC7975969			gUNC050470895		gUNC050470895			gbHkupUNC060392916		gbHkupUNC060392916			mUNC13066627		mUNC13066627			SX1084880631		SX1084880631			gUNC17146471		gUNC17146471			SSR103724284		SSR103724284
gUNC1962782		gUNC1962782			gUNC4410736		gUNC4410736			UNC5841910		UNC5841910			S6Y044461889		S6Y044461889			S3H052870685		S3H052870685			mbHkupUNC060149691		mbHkupUNC060149691			gUNC13076624		gUNC13076624			JAX00682483		JAX00682483			gUNCHS027227		gUNCHS027227			UNC18450758		UNC18450758
gUNC1973125		gUNC1973125			gUNC4417060		gUNC4417060			UNC5855250		UNC5855250			gUNCHS012429		gUNCHS012429			S3H052874699		S3H052874699			gUNC11669759		gUNC11669759			gUNC13090495		gUNC13090495			gUNC15658760		gUNC15658760			SH094617172		SH094617172			SX1103742761		SX1103742761
SFC016133146		SFC016133146			gUNC4422942		gUNC4422942			UNC5864433		UNC5864433			mUNC040260326		mUNC040260326			S3H052937149		S3H052937149			gUNC11677682		gUNC11677682			gUNC13097972		gUNC13097972			gUNC15667636		gUNC15667636			gUNC17202023		gUNC17202023			gUNC18460813		gUNC18460813
SFT016154602		SFT016154602			gUNC4438722		gUNC4438722			UNC5865708		UNC5865708			gUNC8048317		gUNC8048317			mbHkupUNC050383757		mbHkupUNC050383757			gJAX00619147		gJAX00619147			gUNC13178786		gUNC13178786			gJAX00682845		gJAX00682845			gUNC17213574		gUNC17213574			UNC18460813		UNC18460813
S1H016201835		S1H016201835			SAJ026906313		SAJ026906313			SS6034129263		SS6034129263			gUNC8057040		gUNC8057040			gJAX00586244		gJAX00586244			gUNCHS018371		gUNCHS018371			SX1073114636		SX1073114636			UNC15673364		UNC15673364			SH094727434		SH094727434			gUNC18597320		gUNC18597320
gJAX00272462		gJAX00272462			gJAX00103339		gJAX00103339			SFT034144880		SFT034144880			B10040117767		B10040117767			SBC053028723		SBC053028723			SBT064069183		SBT064069183			SX1073164756		SX1073164756			SBC084932507		SBC084932507			gUNC17242574		gUNC17242574			S1H104145850		S1H104145850
SBC016294471		SBC016294471			UNC020555613		UNC020555613			gUNC5883020		gUNC5883020			gUNC8061889		gUNC8061889			gUNC9510172		gUNC9510172			gUNC11752798		gUNC11752798			mJAX00153376		mJAX00153376			gUNC15674177		gUNC15674177			S3N094839317		S3N094839317			SBC104160925		SBC104160925
S2R016319640		S2R016319640			mUNC4608754		mUNC4608754			gUNC5885627		gUNC5885627			gUNC8114713		gUNC8114713			gUNC9575602		gUNC9575602			SFH064168212		SFH064168212			S3C073290825		S3C073290825			UNC15675864		UNC15675864			JAX00707899		JAX00707899			S2H104186122		S2H104186122
S1H016331722		S1H016331722								bHkupUNC030163295		bHkupUNC030163295			gUNC8121148		gUNC8121148			gICR1649		gICR1649			gJAX00144860		gJAX00144860			SX1073328646		SX1073328646			UNC15681657		UNC15681657			gUNC17282101		gUNC17282101			SAH104216958		SAH104216958
gUNC2032620		gUNC2032620								SSH034177380		SSH034177380			gUNC8134268		gUNC8134268			UNCHS014987		UNCHS014987			gUNC11769656		gUNC11769656			UNC13264007		UNC13264007			UNC15682502		UNC15682502			gJAX00176453		gJAX00176453			S2H104220731		S2H104220731
S2H016332934		S2H016332934								JAX00111268		JAX00111268			S3T045032964		S3T045032964			mUNC9688042		mUNC9688042			gJAX00144998		gJAX00144998			UNC13264696		UNC13264696			SX1084966861		SX1084966861			S3C094905310		S3C094905310			SAH104224990		SAH104224990
gUNC2036998		gUNC2036998								SBJ034218063		SBJ034218063			gUNC8158630		gUNC8158630			S6R053717161		S6R053717161			gUNC11813639		gUNC11813639			SFT073361149		SFT073361149			SX1084966996		SX1084966996			SBJ094924955		SBJ094924955			mUNC100122470		mUNC100122470
S2R016348703		S2R016348703								S6T034284628		S6T034284628			gUNC8177483		gUNC8177483			gUNCHS014973		gUNCHS014973			S1H064449266		S1H064449266			SX1073371566		SX1073371566			SAH084996621		SAH084996621			SSH094942479		SSH094942479			gJAX00298189		gJAX00298189
S2R016389721		S2R016389721								mUNC030678789		mUNC030678789			S2R045097216		S2R045097216			gJAX00588898		gJAX00588898			gUNC11866416		gUNC11866416			mJAX00153722		mJAX00153722			gUNC15704048		gUNC15704048			S2H094962715		S2H094962715			mUNC100250895		mUNC100250895
gUNC2050462		gUNC2050462								gUNC5923673		gUNC5923673			gUNC8246502		gUNC8246502			gUNC9712371		gUNC9712371			gUNC11915060		gUNC11915060			SX1073420523		SX1073420523			S3C085019825		S3C085019825								gUNC18763912		gUNC18763912
S2H016394469		S2H016394469								gUNC5945004		gUNC5945004			gUNC8249954		gUNC8249954			gUNC9719635		gUNC9719635			B10060116657		B10060116657			gJAX00153780		gJAX00153780			mUNC15714179		mUNC15714179								mbHkupUNC100128773		mbHkupUNC100128773
S1J016408998		S1J016408998								gUNC5949179		gUNC5949179			gUNCHS012931		gUNCHS012931			S6T053909858		S6T053909858			gUNCHS018772		gUNCHS018772			S6Y073462201		S6Y073462201			mUNC15722763		mUNC15722763								gUNC18782578		gUNC18782578
S2T016417509		S2T016417509								SFT034447601		SFT034447601			S3N045365554		S3N045365554			gUNC9743510		gUNC9743510			SFT064670665		SFT064670665			gJAX00153844		-			gUNC15729350		gUNC15729350								S2T104696211		S2T104696211
gUNC2061568		gUNC2061568								gICR1414		gICR1414			S6H045383934		S6H045383934			gJAX00589476		gJAX00589476			mUNC11939594		mUNC11939594			mUNC13315592		mUNC13315592			gUNC15747739		gUNC15747739								S6Y104696298		S6Y104696298
S3C016445465		S3C016445465								gUNC6002742		gUNC6002742			SSH045449945		SSH045449945			gUNC9748843		gUNC9748843			S2H064732280		S2H064732280			mUNC13315592b		mUNC13315592b													S2H104725753		S2H104725753
SBC016487472		SBC016487472								SS6034626385		SS6034626385			gUNC8302213		gUNC8302213			S6T053944275		S6T053944275			gJAX00623904		gJAX00623904			gJAX00154029		gJAX00154029													gUNC18816027		gUNC18816027
S1J016490183		S1J016490183								SBJ034626667		SBJ034626667			S6H045478139		S6H045478139			UNC9760274		UNC9760274			S6Y064745300		S6Y064745300			gUNCHS020605		gUNCHS020605													gUNC18818892		gUNC18818892
gUNC2073776		gUNC2073776								gUNC6019002		gUNC6019002			SAH045482141		SAH045482141			gUNC9810514		gUNC9810514			S6Y064745303		S6Y064745303			SS1073583687		SS1073583687													SAH104744965		SAH104744965
gUNC2155319		gUNC2155319								gJAX00112120		gJAX00112120			gUNC8308485		gUNC8308485			UNC9810514		UNC9810514			gUNC11956402		gUNC11956402			gUNC13343575		gUNC13343575													S1H104760665		S1H104760665
gUNCHS003215		gUNCHS003215								gUNC6032774		gUNC6032774			S6H045488160		S6H045488160			SX1054135184		SX1054135184			gUNC11964864		gUNC11964864			gUNC13354082		gUNC13354082													gUNC18828940		gUNC18828940
S6T016769386		S6T016769386								gJAX00112248		gJAX00112248			gUNC8318327		gUNC8318327			gUNC9826099		gUNC9826099			S6H065371452		S6H065371452			mUNC070359148		mUNC070359148													SAH104792791		SAH104792791
SFH016774116		SFH016774116								mUNC030523155		mUNC030523155			SSH045524647		SSH045524647			UNC9826099		UNC9826099			SSR065377369		SSR065377369			gUNCHS020670		gUNCHS020670													gUNC18849001		gUNC18849001
gUNC2173489		gUNC2173489								gUNC6086937		gUNC6086937			gUNC8328711		gUNC8328711			S3H054168187		S3H054168187			SSH065385406		SSH065385406			gUNC13380176		gUNC13380176													gUNC18894265		gUNC18894265
ST2016799911		ST2016799911								gUNC6106313		gUNC6106313			S6T045541460		S6T045541460			S3H054169607		S3H054169607			gUNCHS019135		gUNCHS019135			SBJ073756103		SBJ073756103													UNC18902328		UNC18902328
S1H016803365		S1H016803365								gUNC6114888		gUNC6114888			ST2045553443		ST2045553443			mbHkupUNC050167831		mbHkupUNC050167831			gUNC12178674		gUNC12178674			S2R073811339		S2R073811339													gUNC18902983		gUNC18902983
mUNC010353604		mUNC010353604								S3C034928154		S3C034928154			mUNC040671242		mUNC040671242			SAH054252500		SAH054252500			gJAX00627830		gJAX00627830			gUNC13419135		gUNC13419135													bHkupUNC100137989		bHkupUNC100137989
S2H017427232		S2H017427232								S3C034928156		S3C034928156			gUNCHS013077		gUNCHS013077			JAX00591127		JAX00591127			gUNC12197718		gUNC12197718			SBJ073928051		SBJ073928051													JAX00301558		JAX00301558
ST2017432544		ST2017432544								mUNC6132276		mUNC6132276			SAH045580624		SAH045580624			UNCHS015294		UNCHS015294			gUNC12205316		gUNC12205316			gUNC13474911		gUNC13474911													JAX00301652		JAX00301652
ST2017432547		ST2017432547								SBC034941050		SBC034941050			gUNC8352588		gUNC8352588			mUNC_rs32050737		mUNC_rs32050737			S6R065543032		S6R065543032			gUNC13491180		gUNC13491180													UNC18934764		UNC18934764
gUNC2368826		gUNC2368826								SAH034955442		SAH034955442			SFT045612173		SFT045612173			JAX00134078		JAX00134078			S1H065543192		S1H065543192			gUNC13568970		gUNC13568970													mUNC18935310		mUNC18935310
gUNC2376911		gUNC2376911								SAJ034982318		SAJ034982318			gUNC8366533		gUNC8366533			UNC9882519		UNC9882519			gUNC12213911		gUNC12213911			mbHkupUNC070399178		mbHkupUNC070399178													UNC18935310		UNC18935310
gJAX00013701		gJAX00013701								gUNC6167562		gUNC6167562			S3C045659529		S3C045659529			SX1054407728		SX1054407728			gUNC12228124		gUNC12228124			SBJ074372332		SBJ074372332													UNC18939302		UNC18939302
gUNC2387976		gUNC2387976								UNC6225534		UNC6225534			gUNC8380344		gUNC8380344			gUNC9903906		gUNC9903906			gUNC12245354		gUNC12245354			SBJ074558197		SBJ074558197													gUNC18940381		gUNC18940381
SSH017497293		SSH017497293								UNC6226186		UNC6226186			SSH045683570		SSH045683570			gUNC9903906b		gUNC9903906b			SFT065654580		SFT065654580			gUNC13659520		gUNC13659520													gUNC18953235		gUNC18953235
gUNC2398055		gUNC2398055								SBJ035272030		SBJ035272030			mUNC8397172		mUNC8397172			UNCHS015409		UNCHS015409			SFT065657409		SFT065657409			S1L074595235		S1L074595235													UNC18958716		UNC18958716
UNCHS003666		UNCHS003666								SSH035274975		SSH035274975			S3N045733682		S3N045733682			UNC9913743		UNC9913743			gJAX00147625		gJAX00147625			mUNC070408499		mUNC070408499													gUNC18975838		gUNC18975838
gUNC2404892		gUNC2404892								SSR035274986		SSR035274986			mUNC8403532		mUNC8403532			SBJ054695332		SBJ054695332			SFT065707377		SFT065707377			bHkupJAX00155998		bHkupJAX00155998
mUNC2410175		mUNC2410175								SSH035276932		SSH035276932			mUNC8413922		mUNC8413922			SBJ054817009		SBJ054817009			SFT065721192		SFT065721192			bHkupUNC070738764		bHkupUNC070738764
gUNC2412055		gUNC2412055								SSH035279587		SSH035279587			S6T045926406		S6T045926406			gUNC10126765		gUNC10126765			gUNC12343227		gUNC12343227			gbHkupUNC070738764		gbHkupUNC070738764
gUNC2415435		gUNC2415435								gUNC6264274		gUNC6264274			mUNC040357800		mUNC040357800			S3C055138021		S3C055138021			SFT065894177		SFT065894177			SSH074661028		SSH074661028
gUNC2415435b		gUNC2415435b								SSR035281155		SSR035281155			gJAX00570373		gJAX00570373			mUNC050223155		mUNC050223155			mUNC12359286		mUNC12359286			gUNC13682685		gUNC13682685
gUNC2415693		gUNC2415693								S6R035281336		S6R035281336			gUNC8454694		gUNC8454694			gJAX00599865		gJAX00599865								gUNCHS021261		gUNCHS021261
gUNC2416218		gUNC2416218								SSH035282598		SSH035282598			SFH046041856		SFH046041856			gJAX00599929		gJAX00599929								S3J074704299		S3J074704299
SFT017595245		SFT017595245								SSR035282789		SSR035282789			S6Y046058864		S6Y046058864			gUNC10338594		gUNC10338594								UNC13702326		UNC13702326
ST2017603287		ST2017603287								SSR035282807		SSR035282807			gJAX00571383		gJAX00571383			gUNC10359295		gUNC10359295								S2T074713370		S2T074713370
ST2017603365		ST2017603365								SSR035282975		SSR035282975			gUNC8490992		gUNC8490992			gJAX00600378		gJAX00600378								UNC13707460		UNC13707460
gJAX00280215		gJAX00280215								SSR035282992		SSR035282992			gUNC8531398		gUNC8531398			mUNC10378271		mUNC10378271								UNC13707837		UNC13707837
ST2017603443		ST2017603443								gUNC6265372		gUNC6265372			S6T046236222		S6T046236222			mUNC10389569		mUNC10389569								gUNC13709012		gUNC13709012
ST2017603481		ST2017603481								gJAX00113359		gJAX00113359			-		gUNC8536472			gUNC10390612		gUNC10390612								UNC13709012		UNC13709012
gUNC2421003		gUNC2421003								gJAX00113396		gJAX00113396			UNC8536741		UNC8536741			gUNC10405837		gUNC10405837								UNC13712372		UNC13712372
gUNC2444978		gUNC2444978								gJAX00113456		gJAX00113456								S6H055993194		S6H055993194								UNC13714177		UNC13714177
UNC2447782		UNC2447782								gUNC6309280		gUNC6309280								SH056009450		SH056009450								UNC13715322		UNC13715322
UNC2448512		UNC2448512								gJAX00113606		gJAX00113606								gUNC10448854		gUNC10448854								JAX00156239		JAX00156239
gUNC2448897		gUNC2448897								gJAX00539599		gJAX00539599																		UNC13720079		UNC13720079
SX1017717580		SX1017717580								gUNCHS010297		gUNCHS010297																		S3C074758538		S3C074758538
UNC2449523		UNC2449523								gUNC6444169		gUNC6444169																		UNC13721675		UNC13721675
JAX00014139		JAX00014139								UNC6445132		UNC6445132																		UNC13722021		UNC13722021
JAX00014166		JAX00014166								gUNC6478289		gUNC6478289																		UNC13722252		UNC13722252
gUNC2453835		gUNC2453835								SBJ035881520		SBJ035881520																		JAX00653136		JAX00653136
UNC2454760		UNC2454760								gUNC6507289		gUNC6507289																		UNC13722818		UNC13722818
gUNC2456034		gUNC2456034								gUNC6535995		gUNC6535995																		UNC13724350		UNC13724350
gUNC2456475		gUNC2456475								mUNC6547782		mUNC6547782																		UNC13725957		UNC13725957
gUNC2456861		gUNC2456861								SSH036086655		SSH036086655																		UNC13729015		UNC13729015
gUNC2457020		gUNC2457020								SFH036129403		SFH036129403																		gJAX00156302		gJAX00156302
gJAX00280926		gJAX00280926								gUNC6570745		gUNC6570745																		JAX00156302		JAX00156302
UNC2457544		UNC2457544								gUNC6581568		gUNC6581568																		UNC13729630		UNC13729630
gJAX00014191		gJAX00014191								gUNCHS010452		gUNCHS010452																		UNC13733059		UNC13733059
gUNC2458018		gUNC2458018								SBJ036198213		SBJ036198213																		gUNC13734325		gUNC13734325
SX1017749302		SX1017749302								mUNC6606962		mUNC6606962																		SFT074810521		SFT074810521
gUNC2460751		gUNC2460751								gUNC6614241		gUNC6614241																		ST2074876361		ST2074876361
UNC2463449		UNC2463449								gUNC6624174		gUNC6624174																		gUNC13754066		gUNC13754066
mJAX00014283b		mJAX00014283b								gUNC6631755		gUNC6631755																		gUNC13782677		gUNC13782677
																														ST2074988338		ST2074988338
																														ST2074988357		ST2074988357
																														gUNC13789085		gUNC13789085
																														ST2075003714		ST2075003714
																														UNC13792351		UNC13792351
																														JAX00654805		JAX00654805
																														gUNC13793270		gUNC13793270
																														UNC13793270		UNC13793270
																														UNC13794073		UNC13794073
																														UNC13800390		UNC13800390
																														UNC13806960		UNC13806960
																														UNC13809062		UNC13809062
																														UNC13811649		UNC13811649
																														UNC13816259		UNC13816259
																														gUNC13820253		gUNC13820253
																														UNC13823755		UNC13823755
																														UNC13825909		UNC13825909
																														UNC13828717		UNC13828717
																														UNC13833491		UNC13833491
																														UNC13837035		UNC13837035
																														UNC13840814		UNC13840814
																														UNC13844829		UNC13844829
																														UNC13870436		UNC13870436
																														gUNC13871220		gUNC13871220
																														UNC13888519		UNC13888519
																														JAX00656441		JAX00656441
																														gUNC13889260		gUNC13889260
																														UNC13889260		UNC13889260
																														JAX00656486		JAX00656486
																														UNC13891624		UNC13891624
																														gUNC14022222		gUNC14022222
																														gUNCHS021996		gUNCHS021996
																														gUNC14047362		gUNC14047362
																														SFT075802200		SFT075802200
[truncated: 30 more columns]

## Sheet: Allelic effect_Ashley
gUNC31422934	Weight		gUNC31422934	Weight		gUNC31422934	Weight		SAJ026906313	Weight		SAJ026906313	Weight		SAJ026906313	Weight		UNC15651643	Weight		UNC15651643	Weight		UNC15651643	Weight		gUNC24653014	Weight		gUNC24653014	Weight		gUNC24653014	Weight		gUNC25658310	Weight		gUNC25658310	Weight		gUNC25658310	Weight		gUNC4139799	nonHDL_nonfast_Western		gUNC4139799	nonHDL_nonfast_Western
20			20			BB	23.6		2			2			BB	21.4		8			8			BB	18.5		14			14			BB	23.6		15			15			BB	28		2			2
144.611			144.611			BB	24.2		172.658			172.658			BB	28		121.809			121.809			BB	21.4		103.969			103.969			BB	18.5		57.3012			57.3012			BB	28.8		144.06			144.06
BB	23.6		-	26.6		BB	28.2		H	23.6		-	28.2		BB	33		LL	23.6		BB	18.5		BB	28		BB	23.6		-	37.5		BB	33		LL	23.6		-	32.1		BB	23.9		H	1420.41		BB	1453.28
H	18.5		-	21.4		BB	33		H	18.5		-	44.8		BB	28.8		BB	18.5		BB	21.4		BB	28.7		BB	18.5		-	42.9		BB	28.8		LL	18.5		BB	28		BB	25.2		H	1497.69		BB	1573.52
H	21.4		-	24.4		BB	27.3		BB	21.4		BB	21.4		BB	27.3		BB	21.4		BB	28		BB	28.8		H	21.4		BB	23.6		BB	27.4		H	21.4		BB	28.8		BB	23.6		LL	1571.05		BB	1217.69
BB	24.2		-	19.6		BB	29.4		H	24.2		BB	28		BB	22.6		H	24.2		BB	28.7		BB	20.9		LL	24.2		BB	18.5		BB	22		H	24.2		BB	23.9		BB	28.6		BB	1453.28		BB	1019.7
H	28		-	28.4		BB	27.4		BB	28		BB	33		BB	20.9		BB	28		BB	28.8		BB	32.4		H	28		BB	33		BB	28.6		BB	28		BB	25.2		BB	31		H	1227.06		BB	877.915
BB	28.2		-	24.4		BB	21.4		H	28.2		BB	28.8		BB	24.2		H	28.2		BB	20.9		BB	44.8		LL	28.2		BB	28.8		BB	32.4		H	28.2		BB	23.6		BB	32		H	1346.08		BB	1060.34
BB	33		-	32.1		BB	22.6		BB	33		BB	27.3		BB	31		H	33		BB	32.4		BB	26.6		BB	33		BB	27.4		BB	32.8		H	33		BB	28.6		BB	44.8		H	1353.84		BB	938.583
H	28.7		BB	23.6		BB	20.9		H	28.7		BB	22.6		BB	32		BB	28.7		BB	44.8		BB	21.5		H	28.7		BB	22		BB	25.2		LL	28.7		BB	31		BB	32.8		BB	1573.52		BB	1275.83
LL	28.8		BB	24.2		BB	24.2		BB	28.8		BB	20.9		BB	32.4		BB	28.8		BB	26.6		BB	21.6		BB	28.8		BB	28.6		BB	20.7		BB	28.8		BB	32		BB	25.2		BB	1217.69		BB	1074.25
H	21		BB	28.2		BB	25.2		LL	21		BB	24.2		BB	44.8		H	21		BB	21.5		BB	25.8		LL	21		BB	32.4		BB	19		H	21		BB	44.8		BB	37.7		LL	1297.86		BB	1096.19
BB	27.3		BB	33		BB	28.6		BB	27.3		BB	31		BB	20.7		LL	27.3		BB	21.6		BB	27.9		LL	27.3		BB	32.8		BB	20.7		LL	27.3		BB	32.8		BB	21.6		H	1305.49		BB	1309.13
BB	29.4		BB	27.3		BB	32		LL	29.4		BB	32		BB	25.2		H	29.4		BB	25.8		BB	19.1		H	29.4		BB	25.2		BB	19.3		H	29.4		BB	25.2		BB	22.3		LL	1104.38		BB	991.626
BB	27.4		BB	29.4		BB	27.8		H	27.4		BB	32.4		BB	19		H	27.4		BB	27.9		BB	25.8		BB	27.4		BB	20.7		BB	21.6		H	27.4		BB	37.7		BB	23.1		BB	1019.7		BB	984.63
BB	21.4		BB	27.4		BB	32.4		LL	21.4		BB	44.8		BB	37.7		H	21.4		BB	19.1		BB	26.2		H	21.4		BB	19		BB	20.4		LL	21.4		BB	21.6		BB	23.2		LL	1210.7		BB	970.769
BB	22.6		BB	21.4		BB	44.8		BB	22.6		BB	20.7		BB	19		LL	22.6		BB	25.8		BB	24.8		H	22.6		BB	20.7		BB	20.6		LL	22.6		BB	22.3		BB	34.5		BB	877.915		BB	1090.4
BB	20.9		BB	22.6		BB	29.8		BB	20.9		BB	25.2		BB	23.6		BB	20.9		BB	26.2		BB	23.4		H	20.9		BB	19.3		BB	19.1		LL	20.9		BB	23.1		BB	24.9		H	1347.44		BB	1053.35
H	19		BB	20.9		BB	32.8		H	19		BB	19		BB	25.8		H	19		BB	24.8		BB	26.5		LL	19		BB	21.6		BB	21.4		H	19		BB	23.2		BB	25.6		H	1527.84		BB	1149.88
H	22		BB	24.2		BB	25.2		LL	22		BB	37.7		BB	28.3		LL	22		BB	23.4		BB	27.9		BB	22		BB	20.4		BB	20.4		H	22		BB	34.5		BB	23		LL	1502.9		BB	1215.07
BB	24.2		BB	25.2		BB	25.2		BB	24.2		BB	19		BB	20.4		H	24.2		BB	26.5		BB	25.7		H	24.2		BB	20.6		BB	18.6		H	24.2		BB	24.9		BB	19.4		H	1298.52		BB	1721.11
H	23.9		BB	28.6		BB	21.1		LL	23.9		BB	23.6		BB	22.8		LL	23.9		BB	27.9		BB	19.2		H	23.9		BB	19.1		BB	23.7		BB	23.9		BB	25.6		BB	23.7		H	1267.71		BB	1458.47
H	21		BB	32		BB	21.5		H	21		BB	25.8		BB	27.2		H	21		BB	25.7		BB	21.1		H	21		BB	21.4		BB	25.7		H	21		BB	23		BB	25.6		H	1210.19		BB	684.819
BB	25.2		BB	27.8		BB	21.6		H	25.2		BB	28.3		BB	18.5		LL	25.2		BB	19.2		BB	36.4		H	25.2		BB	20.4		BB	24.8		BB	25.2		BB	19.4		BB	26.2		H	1945.28		BB	1267.16
LL	23.6		BB	32.4		BB	37.7		H	23.6		BB	20.4		BB	27.3		LL	23.6		BB	21.1		BB	26.7		LL	23.6		BB	18.6		BB	17.9		BB	23.6		BB	23.7		BB	22.8		H	1245.04		BB	999.93
BB	28.6		BB	44.8		BB	22		H	28.6		BB	22.8		BB	27.8		LL	28.6		BB	36.4		BB	20.9		BB	28.6		BB	23.7		BB	19.1		BB	28.6		BB	25.6		BB	22.9		H	1198.19		BB	1309.72
H	31		BB	29.8		BB	24.7		BB	31		BB	27.2		BB	28.4		H	31		BB	26.7		BB	24.6		H	31		BB	25.7		BB	24		BB	31		BB	26.2		BB	23.9		BB	1060.34		BB	1281.23
BB	32		BB	32.8		BB	23.9		BB	32		BB	18.5		BB	26.5		H	32		BB	20.9		BB	25.4		H	32		BB	24.8		BB	25.4		BB	32		BB	22.8		BB	27.8		BB	938.583		BB	1112.1
BB	27.8		BB	25.2		BB	22		LL	27.8		BB	27.3		BB	24.4		H	27.8		BB	24.6		BB	32.1		H	27.8		BB	17.9		BB	27.9		H	27.8		BB	22.9		BB	28.4		LL	1188.63		BB	658.259
BB	32.4		BB	25.2		BB	22.2		BB	32.4		BB	27.8		BB	23.9		BB	32.4		BB	25.4		BB	43.4		BB	32.4		BB	19.1		BB	19.2		H	32.4		BB	23.9		BB	27.9		H	1083.09		BB	996.691
BB	44.8		BB	21.1		BB	23.2		BB	44.8		BB	28.4		BB	29.6		BB	44.8		BB	32.1		BB	25.3		H	44.8		BB	24		BB	21.6		BB	44.8		BB	27.8		BB	26.8		H	1252.88		BB	996.691
BB	29.8		BB	21.5		BB	19.4		H	29.8		BB	26.5		BB	39.2		H	29.8		BB	43.4		BB	30.6		LL	29.8		BB	25.4		BB	23.4		H	29.8		BB	28.4		BB	20.3		H	1315.71		BB	885.347
-	26.6		BB	21.6		BB	16.7		LL	26.6		BB	24.4		BB	26.5		BB	26.6		BB	25.3		BB	29.8		H	26.6		BB	27.9		BB	26.7		LL	26.6		BB	27.9		BB	24.4		LL	1175.22		BB	1378.79
BB	32.8		BB	37.7		BB	33.3		LL	32.8		BB	23.9		BB	34.2		LL	32.8		BB	30.6		BB	30.5		BB	32.8		BB	19.2		BB	24.3		BB	32.8		BB	26.8		BB	29.6		LL	1409.76		BB	1448.2
BB	25.2		BB	22		BB	20.6		LL	25.2		BB	29.6		BB	21.6		H	25.2		BB	29.8		BB	41.8		BB	25.2		BB	21.6		BB	21.6		BB	25.2		BB	20.3		BB	36.4		LL	1460.01		BB	1575
H	20.7		BB	24.7		BB	25.8		BB	20.7		BB	39.2		BB	23.6		H	20.7		BB	30.5		BB	38		BB	20.7		BB	23.4		BB	20.9		LL	20.7		BB	24.4		BB	28.8		BB	1275.83		BB	1575.7
BB	25.2		BB	23.9		BB	27.9		BB	25.2		BB	26.5		BB	24.6		H	25.2		BB	41.8		BB	42.1		H	25.2		BB	26.7		BB	25.1		LL	25.2		BB	29.6		BB	23.1		BB	1074.25		BB	1244.6
H	19		BB	22		BB	19.1		BB	19		BB	34.2		BB	36.9		LL	19		BB	38		BB	34.9		BB	19		BB	24.3		BB	40.7		H	19		BB	36.4		BB	43.9		H	1295.92		BB	1471.6
BB	21.1		BB	22.2		BB	34.5		H	21.1		BB	21.6		BB	40.9		H	21.1		BB	42.1		BB	37.7		H	21.1		BB	21.6		BB	27.9		H	21.1		BB	28.8		BB	28.4		LL	1273.36		BB	1107.1
H	17		BB	23.2		BB	39.2		LL	17		BB	23.6		BB	43.1		LL	17		BB	34.9		BB	26.4		LL	17		BB	20.9		BB	43.4		LL	17		BB	23.1		BB	30.6		H	1165.13		BB	1135.4
H	20.7		BB	19.4		BB	28.3		H	20.7		BB	24.6		BB	34.8		LL	20.7		BB	37.7		BB	25.9		BB	20.7		BB	25.1		BB	25.9		LL	20.7		BB	43.9		BB	34.2		H	908.357		BB	1562
BB	21.5		BB	16.7		BB	24.9		H	21.5		BB	36.9		BB	41.8		BB	21.5		BB	26.4		BB	27.8		H	21.5		BB	40.7		BB	25.3		H	21.5		BB	28.4		BB	30.5		H	1261.56		BB	925.6
BB	21.6		BB	33.3		BB	21.2		H	21.6		BB	40.9		BB	32.3		BB	21.6		BB	25.9		BB	30		LL	21.6		BB	27.9		BB	28.4		LL	21.6		BB	30.6		BB	43.1		LL	1070.65		BB	1095.8
BB	37.7		BB	20.6		BB	22.8		BB	37.7		BB	43.1		BB	27.5		H	37.7		BB	27.8		BB	45.7		H	37.7		BB	43.4		BB	30.6		BB	37.7		BB	34.2		BB	41.8		H	886.217		BB	1306.3
H	19.3		BB	25.8		BB	23		H	19.3		BB	34.8		BB	33.9		H	19.3		BB	30		BB	39.3		BB	19.3		BB	25.9		BB	37.3		LL	19.3		BB	30.5		BB	42.1		H	806.972		BB	1178.3
BB	22		BB	27.9		BB	20.3		H	22		BB	41.8		BB	36.6		H	22		BB	45.7		BB	44.9		H	22		BB	25.3		BB	33.9		H	22		BB	43.1		BB	34.6		LL	1430.33		BB	1153.5
BB	24.7		BB	19.1		BB	18.6		H	24.7		BB	32.3		BB	37.7		H	24.7		BB	39.3		BB	39.2		H	24.7		BB	28.4		BB	32.4		H	24.7		BB	41.8		BB	36.6		LL	1209.39		BB	978.9
H	21.6		BB	34.5		BB	18.5		H	21.6		BB	27.5		BB	35		LL	21.6		BB	44.9		BB	41.4		BB	21.6		BB	30.6		BB	33.4		BB	21.6		BB	42.1		BB	33.3		H	1188.7		BB	1084.9
H	20.4		BB	39.2		BB	19		H	20.4		BB	33.9		BB	30		H	20.4		BB	39.2		BB	45.4		BB	20.4		BB	37.3		BB	25.5		H	20.4		BB	34.6		BB	27.8		H	1197.81		BB	825.3
H	22.3		BB	28.3		BB	23.7		LL	22.3		BB	36.6		BB	38.7		LL	22.3		BB	41.4		BB	39.2		H	22.3		BB	33.9		BB	34		BB	22.3		BB	36.6		BB	42.5		H	993.971		BB	1019.7
BB	23.9		BB	24.9		BB	25.7		H	23.9		BB	37.7		BB	43.6		LL	23.9		BB	45.4		BB	35.9		LL	23.9		BB	32.4		BB	38.1		H	23.9		BB	33.3		BB	39.3		H	979.5		BB	807.9
LL	19		BB	21.2		BB	26.2		BB	19		BB	35		BB	44.9		LL	19		BB	39.2		BB	33.2		LL	19		BB	33.4		BB	33.3		LL	19		BB	27.8		BB	47.5		BB	1096.19		BB	1111.4
H	23.1		BB	22.8		BB	22.8		H	23.1		BB	30		BB	39.2		H	23.1		BB	35.9		BB	41.8		H	23.1		BB	25.5		BB	45.7		BB	23.1		BB	42.5		BB	29.7		LL	1252.85		BB	941.7
BB	22		BB	23		BB	27.3		H	22		BB	38.7		BB	29.8		LL	22		BB	33.2		BB	42.4		LL	22		BB	34		BB	47.5		LL	22		BB	39.3		BB	39.2		H	1145.97		BB	1271.5
BB	22.2		BB	20.3		BB	24.8		H	22.2		BB	43.6		BB	37		H	22.2		BB	41.8		BB	38.9		LL	22.2		BB	38.1		BB	36.4		H	22.2		BB	47.5		BB	29.7		H	1066.22		BB	1564.9
H	23.5		BB	18.6		BB	22.9		H	23.5		BB	44.9		BB	32.8		H	23.5		BB	42.4		BB	33.9		LL	23.5		BB	33.3		BB	37		H	23.5		BB	29.7		BB	29.8		H	1299.08		BB	1357
H	28		BB	18.5		BB	17.9		H	28		BB	39.2		BB	36		H	28		BB	38.9		BB	35.5		H	28		BB	45.7		BB	28.7		H	28		BB	39.2		BB	37		H	1179.05		BB	1384
H	20.3		BB	19		BB	27.8		H	20.3		BB	29.8		BB	18.3		H	20.3		BB	33.9		BB	35.8		LL	20.3		BB	47.5		BB	43.2		H	20.3		BB	29.7		BB	29.2		H	1188.13		BB	1396.9
BB	23.2		BB	23.7		BB	26.3		LL	23.2		BB	37		BB	41.4		LL	23.2		BB	35.5		BB	37.5		H	23.2		BB	36.4		BB	47.5		BB	23.2		BB	29.8		BB	36.4		LL	1408.8		BB	807.9
H	23.6		BB	25.7		BB	24		BB	23.6		BB	32.8		BB	45.4		H	23.6		BB	35.8		BB	32.9		H	23.6		BB	37		BB	34		H	23.6		BB	37		BB	41.1		BB	1309.13		BB	1017
H	17.9		BB	26.2		BB	23.4		LL	17.9		BB	36		BB	37.8		LL	17.9		BB	37.5		BB	34.2		H	17.9		BB	28.7		BB	36		H	17.9		BB	29.2		BB	33.2		LL	1495.11		BB	1316.5
BB	19.4		BB	22.8		BB	24.4		H	19.4		BB	18.3		BB	41.1		H	19.4		BB	32.9		BB	36.5		H	19.4		BB	43.2		BB	29.2		LL	19.4		BB	36.4		BB	50		H	612.782		BB	1092
BB	16.7		BB	27.3		BB	26.8		LL	16.7		BB	41.4		BB	35.9		LL	16.7		BB	34.2		BB	38.7		LL	16.7		BB	47.5		BB	37.8		LL	16.7		BB	41.1		BB	33.9		LL	1298.16		BB	845.8
LL	19.3		BB	24.8		BB	22.8		LL	19.3		BB	45.4		BB	41.8		H	19.3		BB	36.5		BB	30		LL	19.3		BB	34		BB	36.4		H	19.3		BB	33.2		BB	31		BB	991.626		BB	1036
BB	33.3		BB	22.9		BB	19.2		H	33.3		BB	37.8		BB	50		H	33.3		BB	38.7		BB	42		H	33.3		BB	36		BB	32.8		LL	33.3		BB	50		BB	37.2		H	1091.59		BB	892
H	20.7		BB	17.9		BB	28.4		H	20.7		BB	41.1		BB	33.9		H	20.7		BB	30		BB	32.5	31.7227	LL	20.7		BB	29.2		BB	33.2		H	20.7		BB	33.9		BB	33.6		BB	984.63		BB	1020.6
H	22.7		BB	27.8		BB	29.6		LL	22.7		BB	35.9		BB	44.5		LL	22.7		BB	42		H	24.2	7.59704	H	22.7		BB	37.8		BB	34		LL	22.7		BB	31		BB	40.6		LL	901.426		BB	1003.9
BB	20.6		BB	26.3		BB	21.1		H	20.6		BB	41.8		BB	31		LL	20.6		BB	32.5		H	28.2		BB	20.6		BB	36.4		BB	39.4		LL	20.6		BB	37.2		BB	42.9		H	1017.57		BB	1147.3
BB	25.8		BB	24		BB	26.5		BB	25.8		BB	50		BB	36.5	31.6275	BB	25.8		H	24.2		H	33		H	25.8		BB	32.8		BB	31.2		H	25.8		BB	33.6		BB	44.8		LL	1035.82		H	1420.41
BB	27.9		BB	23.4		BB	27.2		H	27.9		BB	33.9		H	23.6	7.9216	BB	27.9		H	28.2		H	21		LL	27.9		BB	33.2		BB	42.4		H	27.9		BB	40.6		BB	42		H	751.119		H	1497.69
BB	19.1		BB	24.4		BB	28.8		H	19.1		BB	44.5		H	18.5		BB	19.1		H	33		H	29.4		BB	19.1		BB	34		BB	38.9		H	19.1		BB	42.9		BB	32.5	31.6592	BB	970.769		H	1227.06
BB	34.5		BB	26.8		BB	19.7		H	34.5		BB	31		H	24.2		LL	34.5		H	21		H	27.4		LL	34.5		BB	39.4		BB	31		BB	34.5		BB	44.8		H	21.4	7.43291	H	1251.81		H	1346.08
BB	39.2		BB	22.8		BB	23.1		H	39.2		BB	36.5		H	28.2		H	39.2		H	29.4		H	21.4		H	39.2		BB	31.2		BB	31.4		H	39.2		BB	42		H	24.2		H	1048.49		H	1353.84
H	21.4		BB	19.2		BB	22.7		LL	21.4		H	23.6		H	28.7		H	21.4		H	27.4		H	19		H	21.4		BB	42.4		BB	33.6		H	21.4		BB	32.5		H	28.2		LL	1090.25		H	1305.49
H	20.3		BB	28.4		BB	26.8		H	20.3		H	18.5		H	27.4		LL	20.3		H	21.4		H	24.2		H	20.3		BB	38.9		BB	38.2	29.3467	LL	20.3		H	21.4		H	33		H	930.176		H	1347.44
-	21.4		BB	29.6		BB	24.3		H	21.4		H	24.2		H	19		H	21.4		H	19		H	21		BB	21.4		BB	31		H	21.4	7.76091	LL	21.4		H	24.2		H	21		H	770.095		H	1527.84
H	19.4		BB	21.1		BB	21.6		H	19.4		H	28.2		H	21		LL	19.4		H	24.2		H	31		LL	19.4		BB	31.4		H	28		H	19.4		H	28.2		H	29.4		BB	1090.4		H	1298.52
BB	28.3		BB	26.5		BB	25.1		BB	28.3		H	28.7		H	25.2		H	28.3		H	21		H	32		H	28.3		BB	33.6		H	28.7		H	28.3		H	33		H	27.4		H	1003.15		H	1267.71
H	25.8		BB	27.2		BB	27.9		LL	25.8		H	27.4		H	23.6		BB	25.8		H	31		H	27.8		H	25.8		BB	38.2		H	29.4		H	25.8		H	21		H	19		H	813.993		H	1210.19
H	20.4		BB	28.8		BB	28.1		BB	20.4		H	19		H	28.6		H	20.4		H	32		H	29.8		BB	20.4		H	21.4		H	21.4		H	20.4		H	29.4		H	22		BB	1053.35		H	1945.28
BB	24.9		BB	19.7		BB	24.1		H	24.9		H	21		H	29.8		H	24.9		H	27.8		H	25.2		H	24.9		H	28		H	22.6		BB	24.9		H	27.4		H	24.2		LL	1005.78		H	1245.04
BB	21.2		BB	23.1		BB	36.9		H	21.2		H	25.2		H	21.1		H	21.2		H	29.8		H	20.7		H	21.2		H	28.7		H	20.9		LL	21.2		H	19		H	21		H	1029.29		H	1198.19
-	24.4		BB	22.7		BB	43.4		LL	24.4		H	23.6		H	20.7		LL	24.4		H	25.2		H	25.2		LL	24.4		H	29.4		H	24.2		H	24.4		H	22		H	27.8		LL	1169.88		H	1083.09
BB	22.8		BB	26.8		BB	25.3		BB	22.8		H	28.6		H	21.5		LL	22.8		H	20.7		H	21.1		H	22.8		H	21.4		H	23.9		H	22.8		H	24.2		H	32.4		BB	1149.88		H	1252.88
H	27.2		BB	24.3		BB	28.4		BB	27.2		H	29.8		H	21.6		LL	27.2		H	25.2		H	37.7		H	27.2		H	22.6		H	21		H	27.2		H	21		H	29.8		H	1378.22		H	1315.71
H	25.6		BB	21.6		BB	30.6		LL	25.6		H	21.1		H	19.3		H	25.6		H	21.1		H	19.3		LL	25.6		H	20.9		H	25.2		BB	25.6		H	27.8		H	19		LL	1416.09		H	1295.92
H	27.9		BB	25.1		BB	27.8		H	27.9		H	20.7		H	22		H	27.9		H	37.7		H	22		LL	27.9		H	24.2		H	31		H	27.9		H	32.4		H	21.1		H	1036.75		H	1165.13
H	17.8		BB	27.9		BB	37.3		LL	17.8		H	21.5		H	24.7		LL	17.8		H	19.3		H	24.7		H	17.8		H	23.9		H	32		LL	17.8		H	29.8		H	21.5		LL	1532.82		H	908.357
BB	23		BB	28.1		BB	30.5		H	23		H	21.6		H	21.6		H	23		H	22		H	20.4		H	23		H	21		H	27.8		BB	23		H	19		H	22		H	1230.84		H	1261.56
BB	20.3		BB	24.1		BB	43.1		LL	20.3		H	19.3		H	20.4		LL	20.3		H	24.7		H	23.1		H	20.3		H	25.2		H	44.8		H	20.3		H	21.1		H	24.7		H	1214.29		H	886.217
BB	18.6		BB	36.9		BB	38		LL	18.6		H	22		H	23.9		H	18.6		H	20.4		H	22.2		BB	18.6		H	31		H	26.6		H	18.6		H	21.5		H	20.4		BB	1215.07		H	806.972
H	24.3		BB	43.4		BB	42.1		LL	24.3		H	24.7		H	23.1		H	24.3		H	23.1		H	23.5		LL	24.3		H	32		H	25.2		H	24.3		H	22		H	23.9		LL	1291.54		H	1188.7
H	19.4		BB	25.3		BB	31.5		LL	19.4		H	21.6		H	22		H	19.4		H	22.2		H	28		LL	19.4		H	27.8		H	21.1		BB	19.4		H	24.7		H	22.2		BB	1721.11		H	1197.81
BB	18.5		BB	28.4		BB	32.3		BB	18.5		H	20.4		H	22.2		H	18.5		H	23.5		H	20.3		LL	18.5		H	44.8		H	21.5		LL	18.5		H	20.4		H	23.5		BB	1458.47		H	993.971
BB	19		BB	30.6		BB	28.1		LL	19		H	23.9		H	23.5		LL	19		H	28		H	23.6		LL	19		H	26.6		H	37.7		LL	19		H	23.9		H	28		LL	1401.77		H	979.5
BB	23.7		BB	27.8		BB	33.9		H	23.7		H	23.1		H	28		H	23.7		H	20.3		H	19.4		BB	23.7		H	25.2		H	22		BB	23.7		H	22.2		H	20.3		H	1393.96		H	1145.97
H	25.6		BB	37.3		BB	32.4		H	25.6		H	22		H	20.3		LL	25.6		H	23.6		H	19.3		H	25.6		H	21.1		H	24.7		BB	25.6		H	23.5		H	23.6		LL	1661.63		H	1066.22
BB	25.7		BB	30.5		BB	19.6		H	25.7		H	22.2		H	19.4		H	25.7		H	19.4		H	33.3		BB	25.7		H	21.5		H	22.3		LL	25.7		H	28		H	17.9		H	1642.55		H	1299.08
BB	26.2		BB	43.1		BB	27.5		H	26.2		H	23.5		H	33.3		BB	26.2		H	19.3		H	20.7		H	26.2		H	37.7		H	23.1		BB	26.2		H	20.3		H	19.3		LL	1322.43		H	1179.05
BB	22.8		BB	38		BB	33.9		H	22.8		H	28		H	20.7		H	22.8		H	33.3		H	39.2		H	22.8		H	22		H	28		H	22.8		H	23.6		H	20.7		H	1400.03		H	1188.13
-	19.6		BB	42.1		BB	32		H	19.6		H	20.3		H	20.6		H	19.6		H	20.7		H	21.4		H	19.6		H	24.7		H	23.2		LL	19.6		H	17.9		H	25.8		LL	1307.92		H	612.782
BB	27.3		BB	31.5		BB	34		BB	27.3		H	19.4		H	27.9		H	27.3		H	39.2		H	21.4		H	27.3		H	22.3		H	23.6		H	27.3		H	19.3		H	27.9		H	1608.78		H	1091.59
H	22.8		BB	32.3		BB	38.1		H	22.8		H	33.3		H	19.1		LL	22.8		H	21.4		H	28.3		H	22.8		H	23.1		H	17.9		BB	22.8		H	20.7		H	19.1		LL	1770.02		H	1017.57
BB	24.8		BB	28.1		BB	44.7		H	24.8		H	20.7		H	34.5		BB	24.8		H	21.4		H	20.4		BB	24.8		H	28		H	19.4		H	24.8		H	25.8		H	39.2		H	1330.15		H	751.119
H	23.4		BB	33.9		BB	37.7		H	23.4		H	20.6		H	39.2		BB	23.4		H	28.3		H	24.9		LL	23.4		H	23.2		H	33.3		H	23.4		H	27.9		H	21.4		H	1544.51		H	1251.81
BB	22.9		BB	32.4		BB	25.9		LL	22.9		H	27.9		H	20.3		H	22.9		H	20.4		H	21.2		H	22.9		H	23.6		H	22.7		BB	22.9		H	19.1		H	19.4		H	1104.09		H	1048.49
LL	20.3		BB	19.6		BB	35		H	20.3		H	19.1		H	21.4		LL	20.3		H	24.9		H	25.6		H	20.3		H	17.9		H	25.8		LL	20.3		H	39.2		H	28.3		H	1001.1		H	930.176
H	23.9		BB	27.5		BB	33.3		LL	23.9		H	34.5		H	19.4		H	23.9		H	21.2		H	27.9		H	23.9		H	19.4		H	39.2		BB	23.9		H	21.4		H	25.8		LL	1069.04		H	770.095
LL	22.5		BB	33.9		BB	30		H	22.5		H	39.2		H	24.9		H	22.5		H	25.6		H	23		LL	22.5		H	33.3		H	21.4		LL	22.5		H	19.4		H	20.4		H	872.501		H	1003.15
BB	17.9		BB	32		BB	45.7		LL	17.9		H	20.3		H	21.2		LL	17.9		H	27.9		H	18.6		BB	17.9		H	22.7		H	20.3		H	17.9		H	28.3		H	24.4		LL	1120.57		H	813.993
BB	27.8		BB	34		BB	27		BB	27.8		H	21.4		H	27.9		H	27.8		H	23		H	24.3		H	27.8		H	25.8		H	28.3		BB	27.8		H	25.8		H	22.8		BB	684.819		H	1029.29
H	19.1		BB	38.1		BB	38.7		LL	19.1		H	19.4		H	23		LL	19.1		H	18.6		H	19.4		BB	19.1		H	39.2		H	25.8		LL	19.1		H	20.4		H	27.2		LL	1329.83		H	1378.22
-	28.4		BB	44.7		BB	33.8		BB	28.4		H	24.9		H	23.7		H	28.4		H	24.3		H	18.5		H	28.4		H	21.4		H	24.9		BB	28.4		H	24.4		H	27.9		H	893.701		H	1036.75
BB	26.3		BB	37.7		BB	29.7		H	26.3		H	21.2		H	25.6		H	26.3		H	19.4		H	23.7		LL	26.3		H	20.3		H	21.2		H	26.3		H	22.8		H	20.3		H	876.482		H	1230.84
H	26.5		BB	25.9		BB	39.2		BB	26.5		H	27.9		H	25.7		BB	26.5		H	18.5		H	25.7		H	26.5		H	28.3		H	22.8		H	26.5		H	27.2		H	18.6		BB	1267.16		H	1214.29
BB	24		BB	35		BB	22.3		H	24		H	23		H	26.2		H	24		H	23.7		H	22.8		BB	24		H	25.8		H	27.2		H	24		H	27.9		H	24.3		H	1233.6		H	1393.96
BB	23.4		BB	33.3		BB	42		H	23.4		H	23.7		H	22.8		H	23.4		H	25.7		H	19.6		H	23.4		H	24.9		H	17.8		H	23.4		H	20.3		H	22.8		H	1124.44		H	1642.55
H	25.4		BB	30		BB	30.8		LL	25.4		H	25.6		H	19.6		H	25.4		H	22.8		H	27.3		BB	25.4		H	21.2		H	23		LL	25.4		H	18.6		H	27.3		H	1053.98		H	1400.03
LL	27.9		BB	45.7		BB	31.4		H	27.9		H	25.7		H	22.8		BB	27.9		H	19.6		H	22.9		BB	27.9		H	22.8		H	20.3		BB	27.9		H	24.3		H	24.8		H	974.157		H	1608.78
BB	24.4		BB	27		BB	29.3		BB	24.4		H	26.2		H	24.8		LL	24.4		H	27.3		H	23.9		LL	24.4		H	27.2		H	25.6		LL	24.4		H	22.8		H	23.4		BB	999.93		H	1330.15
H	25.7		BB	38.7		BB	43.2		H	25.7		H	22.8		H	23.4		BB	25.7		H	22.9		H	22.5		H	25.7		H	17.8		H	26.2		LL	25.7		H	27.3		H	17.9		LL	1228.08		H	1544.51
BB	26.8		BB	33.8		BB	47.5		LL	26.8		H	19.6		H	20.3		H	26.8		H	23.9		H	27.8		H	26.8		H	23		H	22.8		BB	26.8		H	24.8		H	26.3		LL	921.917		H	1104.09
BB	22.8		BB	29.7		BB	36.8		H	22.8		H	22.8		H	22.5		H	22.8		H	22.5		H	28.4		LL	22.8		H	20.3		H	19.6		LL	22.8		H	23.4		H	26.5		H	1151.11		H	1001.1
BB	19.2		BB	39.2		BB	36		LL	19.2		H	24.8		H	26.3		BB	19.2		H	27.8		H	26.3		BB	19.2		H	25.6		H	27.3		H	19.2		H	17.9		H	24		H	1160.84		H	872.501
LL	20.3		BB	22.3		BB	41.4		LL	20.3		H	23.4		H	24		H	20.3		H	28.4		H	24		LL	20.3		H	26.2		H	22.8		BB	20.3		H	26.3		H	23.4		LL	1057.97		H	893.701
BB	28.4		BB	42		BB	45.4		H	28.4		H	20.3		H	23.4		H	28.4		H	26.3		H	23.4		H	28.4		H	22.8		H	22.9		H	28.4		H	26.5		H	19.2		H	1052.3		H	876.482
-	24.4		BB	30.8		BB	39.2		H	24.4		H	22.5		H	27.9		H	24.4		H	24		H	25.4		LL	24.4		H	19.6		H	20.3		BB	24.4		H	24		H	28.4		H	1020.91		H	1233.6
H	23.9		BB	31.4		BB	35.6		BB	23.9		H	26.3		H	25.7		H	23.9		H	23.4		H	26.8		H	23.9		H	27.3		H	23.9		H	23.9		H	23.4		H	23.9		BB	1309.72		H	1124.44
BB	29.6		BB	29.3		BB	42.5		H	29.6		H	24		H	22.8		H	29.6		H	25.4		H	22.8		LL	29.6		H	22.8		H	27.8		H	29.6		H	19.2		H	29.6		H	1156.09		H	1053.98
H	29.6		BB	43.2		BB	36.4		BB	29.6		H	23.4		H	28.4		H	29.6		H	26.8		H	20.3		H	29.6		H	22.9		H	28.4		BB	29.6		H	28.4		H	21.1		BB	1281.23		H	974.157
BB	21.1		BB	47.5		BB	33.3		LL	21.1		H	27.9		H	24.4		BB	21.1		H	22.8		H	28.4		LL	21.1		H	20.3		H	26.5		H	21.1		H	23.9		H	39.2		LL	1449.16		H	1151.11
H	39.2		BB	36.8		BB	32.8		BB	39.2		H	25.7		H	29.6		LL	39.2		H	20.3		H	24.4		H	39.2		H	23.9		H	23.4		H	39.2		H	29.6		H	24.9		BB	1112.1		H	1160.84
LL	21.6		BB	36		BB	35.9		H	21.6		H	22.8		H	21.6		H	21.6		H	28.4		H	23.9		BB	21.6		H	27.8		H	25.7		LL	21.6		H	21.1		H	26.6		H	968.178		H	1052.3
H	24.9		BB	41.4		BB	41.8		LL	24.9		H	28.4		H	26.7		LL	24.9		H	24.4		H	29.6		H	24.9		H	28.4		H	26.8		H	24.9		H	39.2		H	27.2		LL	1198.98		H	1020.91
H	26.7		BB	45.4		BB	30.2		H	26.7		H	24.4		H	36.4		LL	26.7		H	23.9		H	29.6		H	26.7		H	26.5		H	28.4		LL	26.7		H	24.9		H	21		H	907.598		H	1156.09
H	36.4		BB	39.2		BB	34		H	36.4		H	29.6		H	28.8		BB	36.4		H	29.6		H	21.6		H	36.4		H	23.4		H	23.9		BB	36.4		H	26.6		H	19.7		H	853.28		H	968.178
H	26.6		BB	35.6		BB	39.4		LL	26.6		H	21.6		H	23.4		LL	26.6		H	29.6		H	23.4		H	26.6		H	25.7		H	29.6		H	26.6		H	27.2		H	22.7		LL	1306.48		H	907.598
BB	26.5		BB	42.5		BB	50		BB	26.5		H	26.7		H	21		LL	26.5		H	21.6		H	22.7		H	26.5		H	26.8		H	39.2		LL	26.5		H	21		H	22.7		H	1094.25		H	853.28
BB	27.2		BB	36.4		BB	42.4		LL	27.2		H	36.4		H	19.7		LL	27.2		H	23.4		H	22.7		H	27.2		H	28.4		H	24.9		H	27.2		H	19.7		H	26.8		LL	880.722		H	1094.25
BB	28.8		BB	33.3		BB	31.9		H	28.8		H	28.8		H	26.7		LL	28.8		H	22.7		H	26.8		H	28.8		H	23.9		H	26.7		BB	28.8		H	22.7		H	34.2		LL	1105.23		H	939.06
H	23.4		BB	32.8		BB	31		H	23.4		H	23.4		H	25.6		H	23.4		H	22.7		H	34.2		BB	23.4		H	29.6		H	36.4		LL	23.4		H	22.7		H	24.3		H	939.06		H	1212.1
H	21		BB	35.9		BB	44.5		H	21		H	21		H	26.8		LL	21		H	26.8		H	24.3		LL	21		H	39.2		H	26.6		H	21		H	26.8		H	24.6		H	1212.1		H	865.725
BB	19.7		BB	41.8		BB	35.8		H	19.7		H	19.7		H	24.3		LL	19.7		H	34.2		H	23.6		H	19.7		H	24.9		H	26.5		H	19.7		H	34.2		H	28.1		LL	985.981		H	1066.8
H	22.7		BB	30.2		BB	31.4		LL	22.7		H	26.7		H	20.9		H	22.7		H	24.3		H	40.7		LL	22.7		H	26.7		H	27.2		H	22.7		H	24.3		H	23.9		BB	658.259		H	840.664
BB	23.1		BB	34		BB	28.6		LL	23.1		H	25.6		H	25.1		LL	23.1		H	23.6		H	28.1		H	23.1		H	36.4		H	28.8		BB	23.1		H	24.6		H	24.1		LL	983.679		H	962.892
BB	22.7		BB	39.4		BB	45.6		LL	22.7		H	26.8		H	40.7		H	22.7		H	40.7		H	23.9		H	22.7		H	26.6		H	19.7		H	22.7		H	28.1		H	41.3		LL	985.967		H	1077.97
H	26.7		BB	50		BB	28.7		H	26.7		H	24.3		H	25.4		BB	26.7		H	28.1		H	24.1		BB	26.7		H	26.5		H	23.1		LL	26.7		H	23.9		H	40.9		H	865.725		H	1294.9
H	25.6		BB	42.4		BB	36.5		H	25.6		H	20.9		H	23.9		LL	25.6		H	23.9		H	34.6		LL	25.6		H	27.2		H	22.7		LL	25.6		H	24.1		H	43.4		H	1066.8		H	1067.6
BB	26.8		BB	31.9		BB	42.9		H	26.8		H	25.1		H	24.1		H	26.8		H	24.1		H	41.3		LL	26.8		H	28.8		H	21.6		H	26.8		H	41.3		H	25.9		LL	961.41		H	1502.7
H	34.2		BB	31		BB	44.8		BB	34.2		H	40.7		H	32.1		H	34.2		H	34.6		H	40.9		LL	34.2		H	19.7		H	23.6		H	34.2		H	40.9		H	25.3		H	840.664		H	1605.2
BB	24.3		BB	44.5		BB	38.7		H	24.3		H	25.4		H	34.6		H	24.3		H	41.3		H	25.9		BB	24.3		H	23.1		H	24.6		H	24.3		H	43.4		H	27.8		H	962.892		H	639.1
BB	21.6		BB	35.8		BB	37		BB	21.6		H	23.9		H	41.3		LL	21.6		H	40.9		H	28.4		BB	21.6		H	22.7		H	25.4		LL	21.6		H	25.9		H	30.5		BB	996.691		H	1453.3
H	21.6		BB	31.4		BB	30		LL	21.6		H	24.1		H	43.4		LL	21.6		H	25.9		H	34.2		H	21.6		H	21.6		H	28.1		LL	21.6		H	25.3		H	31.7		BB	996.691		H	562.4
H	20.9		BB	28.6		BB	26.4		H	20.9		H	32.1		H	25.3		BB	20.9		H	28.4		H	37.3		BB	20.9		H	23.6		H	36.9		LL	20.9		H	27.8		H	38		H	1077.97		H	1035.2
H	23.6		BB	45.6		BB	32.5	30.0858	BB	23.6		H	34.6		H	30.6		H	23.6		H	34.2		H	35.9		H	23.6		H	24.6		H	32.1		LL	23.6		H	30.5		H	35.9		BB	885.347		H	1455.9
H	24.6		BB	28.7		H	18.5	7.5509	BB	24.6		H	41.3		H	29.8		BB	24.6		H	37.3		H	31.5		H	24.6		H	25.4		H	34.6		H	24.6		H	31.7		H	32.3		BB	1378.79		H	1413.7
BB	25.1		BB	36.5		H	21.4		H	25.1		H	43.4		H	27.8		LL	25.1		H	35.9		H	28.1		BB	25.1		H	28.1		H	43.9		LL	25.1		H	38		H	28.1		H	1294.9		H	961.7
H	40.7		BB	42.9		H	28		H	40.7		H	25.3		H	34.2		H	40.7		H	31.5		H	32.4		BB	40.7		H	36.9		H	40.9		LL	40.7		H	35.9		H	32.4		H	1067.6		H	1068.6
LL	25.4		BB	44.8		H	28.7		H	25.4		H	30.6		H	37.3		BB	25.4		H	28.1		H	33.9		H	25.4		H	32.1		H	34.2		LL	25.4		H	32.3		H	33.9		H	1502.7		H	1210.3
BB	27.9		BB	38.7		H	21		LL	27.9		H	29.8		H	30.5		LL	27.9		H	32.4		H	19.6		BB	27.9		H	34.6		H	30.5		LL	27.9		H	28.1		H	32.4		LL	1315.4		H	965.9
BB	28.1		BB	37		H	19		LL	28.1		H	27.8		H	30.5		H	28.1		H	33.9		H	33.4		H	28.1		H	43.9		H	30.5		H	28.1		H	32.4		H	34.9		LL	1756.6		H	847.5
LL	23.9		BB	30		H	22		H	23.9		H	34.2		H	38		H	23.9		H	19.6		H	28.2		LL	23.9		H	40.9		H	43.1		H	23.9		H	33.9		H	33.4		H	1605.2		H	1240.8
BB	24.1		BB	26.4		H	23.9		H	24.1		H	37.3		H	42.1		H	24.1		H	33.4		H	24		LL	24.1		H	34.2		H	34.8		H	24.1		H	32.4		H	28.2		H	639.1		H	1369.8
BB	36.9		BB	32.5		H	21		BB	36.9		H	30.5		H	34.6		LL	36.9		H	28.2		H	33.9		H	36.9		H	30.5		H	41.8		LL	36.9		H	34.9		H	25.5		BB	1448.2		H	1514.7
-	32.1		H	18.5		H	31		H	32.1		H	30.5		H	35.9		BB	32.1		H	24		H	32		H	32.1		H	30.5		H	38		-	32.1		H	33.4		H	34		BB	1575		H	1189.5
LL	34.6		H	21.4		H	20.7		H	34.6		H	38		H	28.1		H	34.6		H	33.9		H	36.6		H	34.6		H	43.1		H	34.6		LL	34.6		H	28.2		H	38.1		H	1453.3		H	1238.9
LL	43.9		H	28		H	19		LL	43.9		H	42.1		H	33.9		LL	43.9		H	32		H	38.1		H	43.9		H	34.8		H	31.5		BB	43.9		H	25.5		H	26.1		LL	1229.8		H	1346.7
LL	41.3		H	28.7		H	17		H	41.3		H	34.6		H	32.4		H	41.3		H	36.6		H	26		LL	41.3		H	41.8		H	24		H	41.3		H	34		H	44.7		BB	1575.7		H	1458.1
LL	40.9		H	21		H	20.7		BB	40.9		H	35.9		H	19.6		H	40.9		H	38.1		H	26.1		H	40.9		H	38		H	27.5		H	40.9		H	38.1		H	26.4		BB	1244.6		H	1006.8
BB	43.4		H	19		H	19.3		H	43.4		H	28.1		H	34.9		BB	43.4		H	26		H	44.7		BB	43.4		H	34.6		H	33.9		H	43.4		H	26.1		H	45.7		BB	1471.6		H	870.3
H	25.9		H	22		H	21.6		LL	25.9		H	33.9		H	33.4		H	25.9		H	26.1		H	33.3		BB	25.9		H	31.5		H	36.6		H	25.9		H	44.7		H	38.7		LL	1492.8		H	1256.6
BB	25.3		H	23.9		H	20.4		H	25.3		H	32.4		H	25.5		BB	25.3		H	44.7		H	42.7		BB	25.3		H	24		H	26.1		H	25.3		H	26.4		H	33.8		H	562.4		H	1380.8
BB	28.4		H	21		H	22.3		LL	28.4		H	19.6		H	32		H	28.4		H	33.3		H	42.5		BB	28.4		H	27.5		H	44.7		BB	28.4		H	45.7		H	43.6		LL	1278.1		H	1083.7
BB	30.6		H	31		H	23.1		H	30.6		H	34.9		H	34		BB	30.6		H	42.7		H	27		BB	30.6		H	33.9		H	25.9		BB	30.6		H	38.7		H	44.9		H	1035.2		H	875.1
LL	29.8		H	20.7		H	23.5		H	29.8		H	33.4		H	38.1		BB	29.8		H	42.5		H	33.8		LL	29.8		H	36.6		H	35		LL	29.8		H	33.8		H	35		LL	1664.4		H	871.4
BB	27.8		H	19		H	28		H	27.8		H	25.5		H	26.1		LL	27.8		H	27		H	47.5		LL	27.8		H	26.1		H	30		H	27.8		H	43.6		H	36.4		LL	749.5		H	1589.4
LL	34.2		H	17		H	20.3		H	34.2		H	32		H	44.7		H	34.2		H	33.8		H	43.6		H	34.2		H	44.7		H	42.7		BB	34.2		H	44.9		H	42		H	1455.9		H	980.9
BB	37.3		H	20.7		H	23.6		H	37.3		H	34		H	26.4		H	37.3		H	47.5		H	29.7		BB	37.3		H	25.9		H	42.5		LL	37.3		H	35		H	32.2		H	1413.7		H	1136.8
LL	30.5		H	19.3		H	17.9		H	30.5		H	38.1		H	25.9		LL	30.5		H	43.6		H	35		H	30.5		H	35		H	38.7		H	30.5		H	36.4		H	28.7		H	961.7		H	899.6
BB	30.5		H	21.6		H	20.7		H	30.5		H	26.1		H	33.3		BB	30.5		H	29.7		H	29.7		H	30.5		H	30		H	33.8		BB	30.5		H	42		H	47.5		H	1068.6		H	874.8
LL	31.7		H	20.4		H	22.7		LL	31.7		H	44.7		H	42.7		LL	31.7		H	35		H	42		LL	31.7		H	42.7		H	39.3		H	31.7		H	32.2		H	34		H	1210.3		H	944
BB	43.1		H	22.3		H	21.4		BB	43.1		H	26.4		H	42.5		LL	43.1		H	29.7		H	30.8		H	43.1		H	42.5		H	43.6		BB	43.1		H	28.7		H	36		H	965.9		H	1111.9
LL	34.8		H	23.1		H	20.3		BB	34.8		H	25.9		H	27		LL	34.8		H	42		H	37		H	34.8		H	38.7		H	44.9		LL	34.8		H	47.5		H	18.3		BB	1107.1		H	1405.6
LL	41.8		H	23.5		H	19.4		BB	41.8		H	33.3		H	39.3		BB	41.8		H	30.8		H	31.4		H	41.8		H	33.8		H	29.7		BB	41.8		H	34		H	41.4		H	847.5		H	807.5
BB	38		H	28		H	25.8		H	38		H	42.7		H	47.5		BB	38		H	37		H	32.2		H	38		H	39.3		H	39.2		H	38		H	36		H	45.4		H	1240.8		H	1166.8
BB	42.1		H	20.3		H	20.4		H	42.1		H	42.5		H	29.7		BB	42.1		H	31.4		H	29.3		LL	42.1		H	43.6		H	35		BB	42.1		H	18.3		H	42.5		LL	1242.7		H	1549.8
LL	34.6		H	23.6		H	27.2		H	34.6		H	27		H	29.7		LL	34.6		H	32.2		H	32.8		H	34.6		H	44.9		H	29.8		BB	34.6		H	41.4		H	32.8		BB	1135.4		H	1721.4
H	35.9		H	17.9		H	25.6		H	35.9		H	39.3		H	36.4		H	35.9		H	29.3		H	43.2		LL	35.9		H	29.7		H	42		H	35.9		H	45.4		H	41.8		BB	1562		H	784.3
BB	31.5		H	20.7		H	27.9		LL	31.5		H	47.5		H	42		H	31.5		H	32.8		H	47.5		H	31.5		H	39.2		H	31.4		LL	31.5		H	42.5		H	30.2		LL	1857.8		H	1602.5
BB	32.3		H	22.7		H	17.8		BB	32.3		H	29.7		H	30.8		LL	32.3		H	43.2		H	36.8		LL	32.3		H	35		H	32.2		H	32.3		H	32.8		H	34		H	1369.8		H	1300.8
BB	28.1		H	21.4		H	24.3		H	28.1		H	29.7		H	32.2		H	28.1		H	47.5		H	34		LL	28.1		H	29.8		H	29.3		H	28.1		H	41.8		H	39.4		H	1514.7		H	1436.1
H	32.4		H	20.3		H	19.4		LL	32.4		H	36.4		H	29.3		H	32.4		H	36.8		H	18.3		LL	32.4		H	42		H	32.8		H	32.4		H	30.2		H	32.4		LL	1572		H	1938.4
BB	33.9		H	19.4		H	25.6		H	33.9		H	42		H	43.2		H	33.9		H	34		H	35.6		BB	33.9		H	31.4		H	36.8		H	33.9		H	34		H	42.4		LL	991.8		H	1760.8
BB	32.4		H	25.8		H	22.8		H	32.4		H	30.8		H	47.5		LL	32.4		H	18.3		H	29.2		BB	32.4		H	32.2		H	45.4		H	32.4		H	39.4		H	38.9		H	1189.5		H	1617.5
BB	19.6		H	20.4		H	23.4		H	19.6		H	32.2		H	39.2		H	19.6		H	35.6		H	37.8		LL	19.6		H	29.3		H	35.6		LL	19.6		H	32.4		H	44.5		H	1238.9		H	1161.4
LL	34.9		H	27.2		H	23.9		H	34.9		H	29.3		H	35.6		BB	34.9		H	29.2		H	42.5		LL	34.9		H	32.8		H	42.5		H	34.9		H	42.4		H	28.6		LL	1012.5		H	1118.6
LL	33.4		H	25.6		H	19.1		H	33.4		H	43.2		H	42.5		H	33.4		H	37.8		H	36.4		BB	33.4		H	36.8		H	33.3		H	33.4		H	38.9		H	37.5		H	1346.7		H	858.1
LL	28.2		H	27.9		H	26.5		-	28.2		H	47.5		H	36.4		H	28.2		H	42.5		H	32.8		LL	28.2		H	45.4		H	41.1		H	28.2		H	44.5		H	31		BB	925.6		H	1349.1
LL	24		H	17.8		H	25.4		LL	24		H	39.2		H	32.8		H	24		H	36.4		H	30.2		H	24		H	35.6		H	35.9		LL	24		H	28.6		H	34.6		H	1458.1		H	1360.9
BB	27.5		H	24.3		H	25.7		BB	27.5		H	35.6		H	30.2		LL	27.5		H	32.8		H	39.4		H	27.5		H	42.5		H	50		LL	27.5		H	37.5		H	45.6		BB	1095.8		H	1079.3
H	25.5		H	19.4		H	23.9		H	25.5		H	42.5		H	34		LL	25.5		H	30.2		H	50		BB	25.5		H	33.3		H	32.4		H	25.5		H	31		H	25.7		H	1006.8		H	595.6
BB	33.9		H	25.6		H	29.6		BB	33.9		H	36.4		H	39.4		H	33.9		H	39.4		H	32.4		H	33.9		H	41.1		H	33.9		LL	33.9		H	34.6		H	28.7		BB	1306.3		H	1428.2
BB	32		H	22.8		H	39.2		H	32		H	32.8		H	31.2		H	32		H	50		H	31.2		LL	32		H	35.9		H	31.9		LL	32		H	45.6		H	32.7		BB	1178.3		H	1012.6
LL	36.6		H	23.4		H	24.9		BB	36.6		H	30.2		H	42.4		H	36.6		H	32.4		H	31		H	36.6		H	50		H	37.2		BB	36.6		H	25.7		H	34.2		BB	1153.5		H	740.5
BB	34		H	23.9		H	26.7		H	34		H	34		H	38.9		LL	34		H	31.2		H	37.2		BB	34		H	32.4		H	44.5		H	34		H	28.7		H	34.2		BB	978.9		H	1015.8
BB	38.1		H	19.1		H	36.4		H	38.1		H	39.4		H	37.2		H	38.1		H	31		H	44.5		BB	38.1		H	33.9		H	35.5		H	38.1		H	32.7		H	36.5		BB	1084.9		H	819.3
LL	26		H	26.5		H	26.6		LL	26		H	31.2		H	35.5		H	26		H	37.2		H	28.6		LL	26		H	31.9		H	35.8		LL	26		H	34.2		H	38.2		LL	1595.3		H	997.3
LL	26.1		H	25.4		H	23.4		H	26.1		H	42.4		H	35.8		H	26.1		H	44.5		H	33.6		H	26.1		H	37.2		H	31		H	26.1		H	34.2		H	37		H	870.3		H	1000
BB	44.7		H	25.7		H	21		H	44.7		H	38.9		H	28.6		H	44.7		H	28.6		H	32.4		H	44.7		H	44.5		H	32.4		H	44.7		H	36.5		H	26.4	29.3826	H	1256.6		H	948.6
BB	37.7		H	23.9		H	22.7		BB	37.7		H	37.2		H	33.6		BB	37.7		H	33.6		H	34.6		LL	37.7		H	35.5		H	34.6		LL	37.7		H	38.2		LL	23.6	7.57502	H	1380.8		H	1031.6
LL	26.4		H	29.6		H	26.7		H	26.4		H	35.5		H	45.6		BB	26.4		H	32.4		H	40.6		LL	26.4		H	35.8		H	45.6		H	26.4		H	37		LL	18.5		H	1083.7		H	787.2
BB	25.9		H	39.2		H	25.6		H	25.9		H	35.8		H	32.9		BB	25.9		H	34.6		H	25.7		H	25.9		H	31		H	32.9		LL	25.9		H	26.4		LL	28.7		LL	1183.3		H	948.2
BB	35		H	24.9		H	34.2		BB	35		H	28.6		H	40.6		LL	35		H	40.6		H	32.7		H	35		H	32.4		H	40.6		LL	35		LL	23.6		LL	27.3		H	875.1		H	957
BB	33.3		H	26.7		H	21.6		H	33.3		H	33.6		H	25.7		H	33.3		H	25.7		H	34.2		BB	33.3		H	34.6		H	25.7		BB	33.3		LL	18.5		LL	21.4		BB	825.3		H	727.3
LL	27.8		H	36.4		H	20.9		LL	27.8		H	45.6		H	34.2		BB	27.8		H	32.7		H	42.9		LL	27.8		H	45.6		H	28.7		BB	27.8		LL	28.7		LL	22.6		H	871.4		H	940.4
BB	30		H	26.6		H	23.6		BB	30		H	32.9		H	42.9		BB	30		H	34.2		H	44.8		H	30		H	32.9		H	32.7		LL	30		LL	27.3		LL	20.9		H	1589.4		H	771.8
LL	42.7		H	23.4		H	24.6		H	42.7		H	40.6		H	37		H	42.7		H	42.9		H	38.2		H	42.7		H	40.6		H	36.5		LL	42.7		LL	21.4		LL	26.6		BB	1019.7		H	854.4
LL	42.5		H	21		H	40.7		H	42.5		H	25.7		H	32.5	29.2503	H	42.5		H	44.8		H	26.4	29.4132	H	42.5		H	25.7		H	44.8		BB	42.5		LL	22.6		LL	20.7		H	980.9		H	1252.2
BB	45.7		H	22.7		H	25.9		LL	45.7		H	34.2		LL	21	7.31081	BB	45.7		H	38.2		LL	23.6	7.35003	BB	45.7		H	28.7		H	38.7		H	45.7		LL	20.9		LL	25.2		H	1136.8		H	1205
BB	27		H	26.7		H	35.9		H	27		H	42.9		LL	29.4		H	27		H	26.4		LL	27.3		LL	27		H	32.7		H	37		LL	27		LL	26.6		LL	17		LL	1174.5		H	1199.8
BB	38.7		H	25.6		H	32.4		BB	38.7		H	37		LL	21.4		LL	38.7		LL	23.6		LL	22.6		H	38.7		H	36.5		H	30		H	38.7		LL	20.7		LL	20.7		BB	807.9		H	1009.3
BB	33.8		H	34.2		H	25.5		LL	33.8		H	32.5		LL	22		H	33.8		LL	27.3		LL	22		H	33.8		H	44.8		H	26.4		H	33.8		LL	25.2		LL	21.6		H	899.6		H	1059.3
LL	39.3		H	21.6		H	32.8	24.4412	H	39.3		LL	21		LL	23.9		BB	39.3		LL	22.6		LL	23.9		H	39.3		H	38.7		H	42		BB	39.3		LL	17		LL	19.3		H	874.8		LL	1571.05
LL	47.5		H	20.9		LL	28.8	5.05088	H	47.5		LL	29.4		LL	27.8		H	47.5		LL	22		LL	25.2		BB	47.5		H	37		H	32.5	30.4128	BB	47.5		LL	20.7		LL	19		H	944		LL	1297.86
LL	43.6		H	23.6		LL	23.6		BB	43.6		LL	21.4		LL	26.6		H	43.6		LL	23.9		LL	23.6		H	43.6		H	30		LL	24.2	7.41477	H	43.6		LL	21.6		LL	22		H	1111.9		LL	1104.38
LL	44.9		H	24.6		LL	19		BB	44.9		LL	22		LL	32.8		BB	44.9		LL	25.2		LL	28.6		H	44.9		H	26.4		LL	28.2		H	44.9		LL	19.3		LL	19.4		H	1405.6		LL	1210.7
BB	29.7		H	40.7		LL	19.3		H	29.7		LL	23.9		LL	25.2		H	29.7		LL	23.6		LL	32.8		H	29.7		H	42		LL	21		BB	29.7		LL	19		LL	16.7		H	807.5		LL	1502.9
BB	39.2		H	25.9		LL	20.3		BB	39.2		LL	27.8		LL	17		BB	39.2		LL	28.6		LL	19		H	39.2		H	32.5		LL	27.3		BB	39.2		LL	22		LL	33.3		BB	1111.4		LL	1188.63
LL	35		H	35.9		LL	22.5		LL	35		LL	26.6		LL	22.3		H	35		LL	32.8		LL	17		H	35		LL	24.2		LL	19		H	35		LL	19.4		LL	22.7		LL	1198.9		LL	1175.22
LL	29.7		H	32.4		LL	27.9		H	29.7		LL	32.8		LL	23.2		H	29.7		LL	19		LL	20.7		LL	29.7		LL	28.2		LL	23.6		BB	29.7		LL	16.7		LL	20.6		H	1166.8		LL	1409.76
LL	29.8		H	25.5		LL	20.3		BB	29.8		LL	25.2		LL	17.9		LL	29.8		LL	17		LL	21.6		H	29.8		LL	21		LL	29.8		BB	29.8		LL	33.3		LL	20.3		BB	941.7		LL	1460.01
BB	22.3		H	32.8		LL	21.6		LL	22.3		LL	17		LL	16.7		LL	22.3		LL	20.7		LL	22.3		LL	22.3		LL	27.3		LL	17		LL	22.3		LL	22.7		LL	21.4		LL	1518.3		LL	1273.36
LL	36.4		LL	28.8		LL	25.4		H	36.4		LL	22.3		LL	19.3		LL	36.4		LL	21.6		LL	23.9		BB	36.4		LL	19		LL	21.6		H	36.4		LL	20.6		LL	21.2		H	1549.8		LL	1070.65
BB	42		LL	23.6		LL	23.9		H	42		LL	23.2		LL	22.7		H	42		LL	22.3		LL	19		H	42		LL	23.6		LL	23.9		H	42		LL	20.3		LL	17.8		BB	1271.5		LL	1430.33
BB	30.8		LL	19		LL	34.6		H	30.8		LL	17.9		LL	21.4		H	30.8		LL	23.9		LL	22		LL	30.8		LL	29.8		LL	19		LL	30.8		LL	21.4		LL	18.5		H	1721.4		LL	1209.39
LL	37		LL	19.3		LL	43.9		BB	37		LL	16.7		LL	25.8		H	37		LL	19		LL	23.2		BB	37		LL	17		LL	22		BB	37		LL	21.2		LL	19		H	784.3		LL	1252.85
BB	31.4		LL	20.3		LL	41.3		LL	31.4		LL	19.3		LL	24.4		H	31.4		LL	22		LL	17.9		H	31.4		LL	21.6		LL	22.2		LL	31.4		LL	17.8		LL	25.7		LL	1439.1		LL	1408.8
LL	32.2		LL	22.5		LL	40.9		H	32.2		LL	22.7		LL	25.6		H	32.2		LL	23.2		LL	16.7		H	32.2		LL	23.9		LL	23.5		H	32.2		LL	18.5		LL	19.6		H	1602.5		LL	1495.11
LL	28.7		LL	27.9		LL	29.8		LL	28.7		LL	21.4		LL	17.8		LL	28.7		LL	17.9		LL	22.7		BB	28.7		LL	19		LL	20.3		H	28.7		LL	19		LL	20.3		LL	1438.7		LL	1298.16
BB	29.3		LL	20.3		LL	34.2		H	29.3		LL	25.8		LL	20.3		H	29.3		LL	16.7		LL	20.6		H	29.3		LL	22		LL	16.7		LL	29.3		LL	25.7		LL	22.5		H	1300.8		LL	901.426
H	32.8		LL	21.6		LL	30.5		BB	32.8		LL	24.4		LL	18.6		H	32.8		LL	22.7		LL	34.5		H	32.8		LL	22.2		LL	19.3		LL	32.8		LL	19.6		LL	19.1		H	1436.1		LL	1035.82
BB	43.2		LL	25.4		LL	31.7		H	43.2		LL	25.6		LL	24.3		H	43.2		LL	20.6		LL	20.3		BB	43.2		LL	23.5		LL	20.7		LL	43.2		LL	20.3		LL	25.4		H	1938.4		LL	1090.25
BB	47.5		LL	23.9		LL	34.8		H	47.5		LL	17.8		LL	19.4		H	47.5		LL	34.5		LL	19.4		BB	47.5		LL	20.3		LL	27.9		H	47.5		LL	22.5		LL	24.4		H	1760.8		LL	1005.78
BB	36.8		LL	34.6		LL	41.8		LL	36.8		LL	20.3		LL	19		H	36.8		LL	20.3		LL	24.4		H	36.8		LL	16.7		LL	34.5		LL	36.8		LL	19.1		LL	25.7		LL	1468.9		LL	1169.88
LL	34		LL	43.9		LL	34.6		LL	34		LL	18.6		LL	22.9		H	34		LL	19.4		LL	22.8		BB	34		LL	19.3		LL	19.4		H	34		LL	25.4		LL	22.8		H	1617.5		LL	1416.09
BB	36		LL	41.3		LL	34.9		BB	36		LL	24.3		LL	23.9		LL	36		LL	24.4		LL	27.2		BB	36		LL	20.7		LL	24.4		H	36		LL	24.4		LL	21.6		BB	1564.9		LL	1532.82
LL	18.3		LL	40.9		LL	33.4		BB	18.3		LL	19.4		LL	17.9		H	18.3		LL	22.8		LL	17.8		LL	18.3		LL	27.9		LL	25.6		H	18.3		LL	25.7		LL	26.7		BB	1357		LL	1291.54
BB	41.4		LL	29.8		LL	28.2		BB	41.4		LL	19		LL	19.1		BB	41.4		LL	27.2		LL	20.3		LL	41.4		LL	34.5		LL	27.9		H	41.4		LL	22.8		LL	26.5		LL	1561.5		LL	1401.77
BB	45.4		LL	34.2		LL	24		BB	45.4		LL	22.9		LL	25.4		BB	45.4		LL	17.8		LL	19		H	45.4		LL	19.4		LL	24.3		H	45.4		LL	21.6		LL	23.4		BB	1384		LL	1661.63
BB	39.2		LL	30.5		LL	36.6		H	39.2		LL	23.9		LL	26.8		BB	39.2		LL	20.3		LL	25.6		LL	39.2		LL	24.4		LL	19.4		LL	39.2		LL	26.7		LL	26.7		LL	1274.4		LL	1322.43
BB	35.6		LL	31.7		LL	26		H	35.6		LL	17.9		LL	19.2		H	35.6		LL	19		LL	22.8		H	35.6		LL	25.6		LL	18.5		LL	35.6		LL	26.5		LL	25.6		H	1161.4		LL	1307.92
LL	29.2		LL	34.8		LL	26.1		LL	29.2		LL	19.1		LL	20.3		H	29.2		LL	25.6		LL	20.3		BB	29.2		LL	27.9		LL	19		BB	29.2		LL	23.4		LL	21.6		LL	1112.8		LL	1770.02
LL	37.8		LL	41.8		LL	26.4		BB	37.8		LL	25.4		LL	21.1		H	37.8		LL	22.8		LL	17.9		BB	37.8		LL	24.3		LL	23.4		LL	37.8		LL	26.7		LL	21.6		BB	1396.9		LL	1069.04
BB	42.5		LL	34.6		LL	27.8		H	42.5		LL	26.8		LL	24.9		H	42.5		LL	20.3		LL	19.1		H	42.5		LL	19.4		LL	22.5		H	42.5		LL	25.6		LL	20.9		H	1118.6		LL	1120.57
BB	36.4		LL	34.9		LL	42.7		H	36.4		LL	19.2		LL	26.6		H	36.4		LL	17.9		LL	24.4		BB	36.4		LL	18.5		LL	26.3		BB	36.4		LL	21.6		LL	23.6		H	858.1		LL	1329.83
BB	33.3		LL	33.4		LL	42.5		LL	33.3		LL	20.3		LL	27.2		LL	33.3		LL	19.1		LL	39.2		H	33.3		LL	19		LL	24.4		LL	33.3		LL	21.6		LL	25.1		LL	1497.9		LL	1228.08
LL	41.1		LL	28.2		LL	39.3		BB	41.1		LL	21.1		LL	22.7		LL	41.1		LL	24.4		LL	24.9		H	41.1		LL	23.4		LL	22.8		BB	41.1		LL	20.9		LL	40.7		H	1349.1		LL	921.917
BB	32.8		LL	24		LL	47.5		H	32.8		LL	24.9		LL	23.1		H	32.8		LL	39.2		LL	26.7		BB	32.8		LL	22.5		LL	20.3		H	32.8		LL	23.6		LL	25.4		LL	1112.5		LL	1057.97
BB	35.9		LL	36.6		LL	43.6		BB	35.9		LL	26.6		LL	22.7		BB	35.9		LL	24.9		LL	26.6		H	35.9		LL	26.3		LL	24.4		LL	35.9		LL	25.1		LL	27.9		BB	807.9		LL	1449.16
LL	33.2		LL	26		LL	44.9		LL	33.2		LL	27.2		LL	21.6		BB	33.2		LL	26.7		LL	26.5		BB	33.2		LL	24.4		LL	29.6		BB	33.2		LL	40.7		LL	36.9		LL	869.6		LL	1198.98
BB	41.8		LL	26.1		LL	35		BB	41.8		LL	22.7		LL	27.9		BB	41.8		LL	26.6		LL	27.2		LL	41.8		LL	22.8		LL	21.1		H	41.8		LL	25.4		LL	34.6		BB	1017		LL	1306.48
BB	30.2		LL	26.4		LL	29.7		H	30.2		LL	23.1		LL	28.1		H	30.2		LL	26.5		LL	28.8		LL	30.2		LL	20.3		LL	21		H	30.2		LL	27.9		LL	29.8		H	1360.9		LL	880.722
BB	34		LL	27.8		LL	29.8		H	34		LL	22.7		LL	43.9		LL	34		LL	27.2		LL	21		BB	34		LL	24.4		LL	22.7		H	34		LL	36.9		LL	37.3		BB	1316.5		LL	1105.23
BB	39.4		LL	42.7		LL	36.4		H	39.4		LL	21.6		LL	25.9		H	39.4		LL	28.8		LL	19.7		BB	39.4		LL	29.6		LL	25.6		H	39.4		LL	34.6		LL	34.8		H	1079.3		LL	985.981
BB	50		LL	42.5		LL	37		BB	50		LL	27.9		LL	28.4		H	50		LL	21		LL	23.1		H	50		LL	21.1		LL	26.8		BB	50		LL	29.8		LL	31.5		BB	1092		LL	983.679
LL	32.4		LL	39.3		LL	32.2		LL	32.4		LL	28.1		LL	31.7		H	32.4		LL	19.7		LL	25.6		H	32.4		LL	21		LL	34.2		H	32.4		LL	37.3		LL	19.6		H	595.6		LL	985.967
LL	31.2		LL	47.5		LL	28.7		H	31.2		LL	43.9		LL	31.5		H	31.2		LL	23.1		LL	21.6		BB	31.2		LL	22.7		LL	23.9		LL	31.2		LL	34.8		LL	24		H	1428.2		LL	961.41
BB	42.4		LL	43.6		LL	34		H	42.4		LL	25.9		LL	32.4		BB	42.4		LL	25.6		LL	21.6		BB	42.4		LL	25.6		LL	24.1		H	42.4		LL	31.5		LL	27.5		H	1012.6		LL	1315.4
LL	38.9		LL	44.9		LL	18.3		H	38.9		LL	28.4		LL	24		BB	38.9		LL	21.6		LL	25.1		BB	38.9		LL	26.8		LL	41.3		H	38.9		LL	19.6		LL	33.9		BB	845.8		LL	1756.6
LL	33.9		LL	35		LL	29.2		BB	33.9		LL	31.7		LL	26		BB	33.9		LL	21.6		LL	27.9		H	33.9		LL	34.2		LL	29.8		BB	33.9		LL	24		LL	32		H	740.5		LL	1229.8
BB	31.9		LL	29.7		LL	37.8		LL	31.9		LL	31.5		LL	27.8		LL	31.9		LL	25.1		LL	36.9		H	31.9		LL	23.9		LL	27.8		LL	31.9		LL	27.5		LL	26		H	1015.8		LL	1492.8
BB	31		LL	29.8		LL	41.1		LL	31		LL	32.4		LL	45.7		H	31		LL	27.9		LL	43.9		BB	31		LL	24.1		LL	31.7		BB	31		LL	33.9		LL	37.7		H	819.3		LL	1278.1
LL	37.2		LL	36.4		LL	33.2		H	37.2		LL	24		LL	33.8		H	37.2		LL	36.9		LL	27.8		H	37.2		LL	41.3		LL	42.1		BB	37.2		LL	32		LL	25.9		H	997.3		LL	1664.4
BB	44.5		LL	37		LL	32.4		BB	44.5		LL	26		LL	35		H	44.5		LL	43.9		LL	30.5		H	44.5		LL	29.8		LL	35.9		H	44.5		LL	26		LL	35		H	1000		LL	749.5
LL	35.5		LL	32.2		LL	31.2		H	35.5		LL	27.8		LL	22.3		BB	35.5		LL	27.8		LL	31.7		H	35.5		LL	27.8		LL	32.3		LL	35.5		LL	37.7		LL	30		H	948.6		LL	1242.7
BB	35.8		LL	28.7		LL	38.9		H	35.8		LL	45.7		LL	31.4		BB	35.8		LL	30.5		LL	43.1		H	35.8		LL	31.7		LL	28.1		LL	35.8		LL	25.9		LL	42.7		BB	1036		LL	1857.8
BB	31.4		LL	34		LL	33.9		LL	31.4		LL	33.8		LL	28.7		LL	31.4		LL	31.7		LL	34.8		BB	31.4		LL	42.1		LL	32.4		LL	31.4		LL	35		LL	27		H	1031.6		LL	1572
BB	28.6		LL	18.3		LL	37.2		H	28.6		LL	35		LL	36.8		H	28.6		LL	43.1		LL	34.6		LL	28.6		LL	35.9		LL	19.6		H	28.6		LL	30		LL	22.3		H	787.2		LL	991.8
LL	33.6		LL	29.2		LL	35.5		H	33.6		LL	22.3		LL	34		H	33.6		LL	34.8		LL	32.3		BB	33.6		LL	32.3		LL	34.9		BB	33.6		LL	42.7		LL	30.8		BB	892		LL	1012.5
LL	37.5		LL	37.8		LL	33.6		LL	37.5		LL	31.4		LL	29.2		BB	37.5		LL	34.6		LL	32.4		-	37.5		LL	28.1		LL	28.2		H	37.5		LL	27		LL	31.4		BB	1020.6		LL	1595.3
LL	31		LL	41.1		LL	37.5		BB	31		LL	28.7		LL	33.3		LL	31		LL	32.3		LL	27.5		H	31		LL	32.4		LL	32		H	31		LL	22.3		LL	29.3		BB	1003.9		LL	1183.3
LL	32.4		LL	33.2		LL	31		LL	32.4		LL	36.8		LL	33.2		H	32.4		LL	32.4		LL	25.5		H	32.4		LL	19.6		LL	26		LL	32.4		LL	30.8		LL	32.8		LL	1116.2		LL	1174.5
LL	34.6		LL	32.4		LL	32.4		LL	34.6		LL	34		LL	32.4		H	34.6		LL	27.5		LL	34		H	34.6		LL	34.9		LL	37.7		H	34.6		LL	31.4		LL	43.2		LL	930.7		LL	1198.9
BB	45.6		LL	31.2		LL	34.6		H	45.6		LL	29.2		LL	31.9		LL	45.6		LL	25.5		LL	35		H	45.6		LL	28.2		LL	26.4		H	45.6		LL	29.3		LL	36.8		H	948.2		LL	1518.3
LL	32.9		LL	38.9		LL	32.9		H	32.9		LL	33.3		LL	31		BB	32.9		LL	34		LL	38.7		H	32.9		LL	32		LL	27.8		LL	32.9		LL	32.8		LL	39.2		H	957		LL	1439.1
LL	40.6		LL	33.9		LL	40.6		H	40.6		LL	33.2		LL	31.4		H	40.6		LL	35		LL	29.8		H	40.6		LL	26		LL	27		BB	40.6		LL	43.2		LL	35.6		H	727.3		LL	1438.7
LL	25.7		LL	37.2		LL	25.7		H	25.7		LL	32.4		LL	37.5		H	25.7		LL	38.7		LL	22.3		H	25.7		LL	37.7		LL	29.7		H	25.7		LL	36.8		LL	37.8		H	940.4		LL	1468.9
BB	28.7		LL	35.5		LL	32.7		LL	28.7		LL	31.9		LL	32.4		LL	28.7		LL	29.8		LL	36.4		H	28.7		LL	26.4		LL	22.3		H	28.7		LL	39.2		LL	33.3		LL	1140.2		LL	1561.5
LL	32.7		LL	33.6		LL	34.2		LL	32.7		LL	31		LL	34.6		H	32.7		LL	22.3		LL	28.7		H	32.7		LL	27.8		LL	30.8		H	32.7		LL	35.6		LL	35.9		LL	1179.1		LL	1274.4
LL	34.2		LL	37.5		LL	34.2		LL	34.2		LL	31.4		LL	28.7		H	34.2		LL	36.4		LL	36		LL	34.2		LL	27		LL	18.3		H	34.2		LL	37.8		LL	31.2		LL	970.5		LL	1112.8
LL	34.2		LL	31		LL	38.2		H	34.2		LL	37.5		LL	32.7		BB	34.2		LL	28.7		LL	33.3		LL	34.2		LL	29.7		LL	41.4		H	34.2		LL	33.3		LL	31.9		H	771.8		LL	1497.9
BB	36.5		LL	32.4		LL	42	32.6913	BB	36.5		LL	32.4		LL	34.2		BB	36.5		LL	36		LL	41.1		H	36.5		LL	22.3		LL	39.2		H	36.5		LL	35.9		LL	35.5		BB	1147.3		LL	1112.5
BB	42.9		LL	34.6				6.91226	H	42.9		LL	34.6		LL	38.7		H	42.9		LL	33.3		LL	34		-	42.9		LL	30.8		LL	41.8		BB	42.9		LL	31.2		LL	35.8		LL	877.6		LL	869.6
BB	44.8		LL	32.9					-	44.8		LL	28.7		LL	38.2		H	44.8		LL	41.1		LL	31.9		H	44.8		LL	18.3		LL	30.2		BB	44.8		LL	31.9		LL	31.4		H	854.4		LL	1116.2
BB	38.7		LL	40.6					LL	38.7		LL	32.7		LL	30		BB	38.7		LL	34		LL	31.4		H	38.7		LL	41.4		LL	28.6		LL	38.7		LL	35.5		LL	32.4		LL	1185.1		LL	930.7
LL	38.2		LL	25.7					LL	38.2		LL	34.2		LL	26.4		H	38.2		LL	31.9		LL	31		BB	38.2		LL	39.2		LL	34.2		H	38.2		LL	35.8		LL	32.9		LL	1242.8		LL	1140.2
BB	37		LL	32.7					H	37		LL	38.7		LL	42	27.143	LL	37		LL	31.4		LL	45.6		H	37		LL	41.8		LL	34.2	26.6438	H	37		LL	31.4		LL	38.7		H	1252.2		LL	1179.1
BB	30		LL	34.2					LL	30		LL	38.2				6.49776	BB	30		LL	31		LL	28.7		H	30		LL	30.2				6.35514	LL	30		LL	32.4		LL	30	27.227	H	1205		LL	970.5
BB	26.4		LL	34.2					LL	26.4		LL	30					H	26.4		LL	45.6		LL	37	27.079	H	26.4		LL	28.6					H	26.4		LL	32.9				6.69027	H	1199.8		LL	877.6
LL	42		LL	38.2					LL	42		LL	26.4					BB	42		LL	28.7				6.85198	H	42		LL	34.2					BB	42		LL	38.7					H	1009.3		LL	1185.1
BB	32.5		LL	42					H	32.5		LL	42					BB	32.5		LL	37					H	32.5		LL	34.2					BB	32.5		LL	30					H	1059.3		LL	1242.8

## Sheet: Allelic effect by Weibin
Sample_ID	Sex	Max5_aortic	Max5_carotid	UNC5770722	gUNC11198411	S1L134123348	SBC134492977	gUNCHS040036	gJAX00396401	UNC26123163	gUNC27802572		Sex	Max5_aortic	UNC5770722				Sex	Max5_aortic	gUNC11198411				Sex	Max5_aortic	S1L134123348				Sex	Max5_aortic	SBC134492977				Sex	Max5_aortic	gUNCHS040036				Sex	Max5_aortic	gJAX00396401				Sex
				3	6	13	13	15	15	15	17		1	140922	BB	212840	116611		1	199984	BB	235257	122379				13						13						15						15
				93.5685	61.2785	103.084	112.324	36.4512	27.824	92.521	34.1607		1	166811	BB	39			1	43955.2	BB	42					103.084						112.324						36.4512						27.824
8392-7	1	140922	-	BB	H	BB	H	LL	LL	H	H		1	199984	BB				1	207727	BB				1	140922	BB	154509	80705.3		1	61512.7	BB	163038	85089.1		1	138621	BB	124002	58067.2		1	138621	BB	121464	57122.4		1
8392-8	1	269632	18070.6	H	LL	H	H	LL	H	LL	H		1	207727	BB				1	180179	BB				1	61512.7	BB	42			1	138621	BB	41			1	153568	BB	37			1	153568	BB	40			1
8392-9	1	61512.7	35977	H	H	BB	BB	H	H	H	H		1	135847	BB				1	131024	BB				1	138621	BB				1	159730	BB				1	105989	BB				1	43955.2	BB				1
8392-10	1	195884	16091.5	H	LL	H	H	H	H	H	H		1	240840	BB				1	240840	BB				1	159730	BB				1	153568	BB				1	180179	BB				1	105989	BB				1
8392-11	1	138621	1129.73	LL	H	BB	BB	BB	BB	BB	BB		1	133124	BB				1	193764	BB				1	153568	BB				1	166811	BB				1	135847	BB				1	180179	BB				1
8388-14	1	159730	0	H	H	BB	BB	H	H	H	LL		1	74739.3	BB				1	300751	BB				1	166811	BB				1	81369.6	BB				1	131024	BB				1	135847	BB				1
8388-15	1	197231	7614.38	LL	LL	LL	LL	H	H	H	H		1	122804	BB				1	208686	BB				1	81369.6	BB				1	90729.2	BB				1	240840	BB				1	131024	BB				1
8388-16	1	32831.9	9682.1	H	H	H	H	LL	LL	H	H		1	139686	BB				1	234085	BB				1	135847	BB				1	135847	BB				1	103328	BB				1	240840	BB				1
8388-17	1	153568	33352.3	H	H	BB	BB	BB	BB	H	H		1	130729	BB				1	560587	BB				1	103328	BB				1	103328	BB				1	133124	BB				1	103328	BB				1
8388-18	1	166811	34455.3	BB	H	BB	BB	H	H	H	H		1	18744.3	BB				1	339385	BB				1	74739.3	BB				1	74739.3	BB				1	65787.9	BB				1	118696	BB				1
8410-19	1	36266	0	H	H	H	H	H	H	LL	LL		1	339385	BB				1	78699.5	BB				1	122804	BB				1	122804	BB				1	117657	BB				1	133124	BB				1
8410-20	1	199984	311.846	BB	BB	H	H	H	H	LL	BB		1	121215	BB				1	342634	BB				1	300751	BB				1	300751	BB				1	106579	BB				1	65787.9	BB				1
8410-21	1	43955.2	18810.9	H	BB	H	H	H	BB	H	LL		1	428798	BB				1	167569	BB				1	241907	BB				1	241907	BB				1	124775	BB				1	117657	BB				1
8410-22	1	108998	25082	LL	H	LL	LL	LL	LL	LL	H		1	120111	BB				1	75121.2	BB				1	208686	BB				1	208686	BB				1	18744.3	BB				1	106579	BB				1
8410-23	1	62191.5	19519	H	H	H	H	LL	H	LL	H		1	219914	BB				1	119612	BB				1	124775	BB				1	124775	BB				1	144021	BB				1	124775	BB				1
8449-34	1	228422	21050.9	LL	H	LL	LL	LL	LL	LL	H		1	122614	BB				1	325918	BB				1	132635	BB				1	132635	BB				1	78699.5	BB				1	18744.3	BB				1
8453-35	1	81369.6	66686.4	LL	LL	BB	BB	H	H	H	LL		1	146721	BB				1	136762	BB				1	240021	BB				1	240021	BB				1	121215	BB				1	144021	BB				1
8453-36	1	90729.2	9471.39	LL	LL	H	BB	H	H	H	H		1	595364	BB				1	428798	BB				1	167569	BB				1	167569	BB				1	146721	BB				1	78699.5	BB				1
8453-37	1	207727	3456.28	BB	BB	H	H	H	H	H	H		1	243903	BB				1	233591	BB				1	75121.2	BB				1	75121.2	BB				1	70056.6	BB				1	121215	BB				1
8453-38	1	105989	1063.01	H	H	H	H	BB	BB	H	H		1	220714	BB				1	379368	BB				1	136762	BB				1	136762	BB				1	243903	BB				1	146721	BB				1
8457-52	1	162476	0	H	H	H	H	LL	LL	H	H		1	141778	BB				1	595364	BB				1	233591	BB				1	233591	BB				1	236514	BB				1	70056.6	BB				1
8457-53	1	180179	0	H	BB	LL	H	BB	BB	H	BB		1	220714	BB				1	243903	BB				1	145371	BB				1	145371	BB				1	141778	BB				1	243903	BB				1
8457-54	1	135847	25034.7	BB	H	BB	BB	BB	BB	BB	H		1	215814	BB				1	187807	BB				1	223931	BB				1	223931	BB				1	73592.2	BB				1	236514	BB				1
8457-55	1	131024	0	LL	BB	H	LL	BB	BB	BB	H		1	286971	BB				1	220714	BB				1	220714	BB				1	122614	BB				1	59486.2	BB				1	141778	BB				1
8457-56	1	240840	34350.1	BB	BB	H	H	BB	BB	H	BB		1	50131.7	BB				1	141778	BB				1	286971	BB				1	236514	BB				1	50131.7	BB				1	59486.2	BB				1
8468-57	1	103328	27784.8	H	LL	BB	BB	BB	BB	H	LL		1	223509	BB				1	220714	BB				1	68999.8	BB				1	220714	BB				1	223509	BB				1	50131.7	BB				1
8468-59	1	193764	43553	H	BB	LL	LL	H	H	H	BB		1	231061	BB				1	174239	BB				1	59486.2	BB				1	59486.2	BB				1	34802.2	BB				1	87672.1	BB				1
8472-64	1	118696	15968.4	H	H	LL	LL	H	BB	BB	LL		1	250715	BB				1	286971	BB				1	250715	BB				1	231061	BB				1	104509	BB				1	223509	BB				1
8472-65	1	133124	6385.58	BB	H	H	H	BB	BB	H	LL		1	342582	BB				1	68999.8	BB				1	34802.2	BB				1	250715	BB				1	208865	BB				1	34802.2	BB				1
8472-66	1	74739.3	44757.4	BB	H	BB	BB	H	H	BB	BB		1	382057	BB				1	223509	BB				1	151373	BB				1	151373	BB				1	173780	BB				1	104509	BB				1
8472-67	1	122804	59317	BB	LL	BB	BB	LL	LL	LL	BB		1	208865	BB				1	231061	BB				1	234019	BB				1	234019	BB				1	77370.8	BB				1	208865	BB				1
8472-68	1	65787.9	7497.88	H	LL	H	H	BB	BB	BB	LL		1	196461	BB				1	151373	BB				1	123993	BB				1	382057	BB				1	128452	BB				1	173780	BB				1
8467-74	1	117657	0	H	H	H	H	BB	BB	BB	LL		1	115819	BB				1	342582	BB				1	145006	BB				1	145006	BB				1	102320	BB				1	77370.8	BB				1
8467-75	1	172007	37754	LL	LL	LL	LL	LL	LL	LL	BB		1	226705	BB				1	173780	BB				1	77370.8	BB				1	196461	BB				1	41971.5	BB				1	128452	BB				1
8467-78	1	215978	97533.7	H	H	LL	LL	H	H	LL	H		1	398637	BB				1	115819	BB				1	20696.6	BB				1	77370.8	BB				1	66479.5	BB				1	102320	BB				1
8474-81	1	148191	27340.7	LL	H	H	H	LL	LL	H	BB		1	418275	BB				1	398637	BB				1	66479.5	BB				1	20696.6	BB				1	158088	BB				1	41971.5	BB				1
8474-82	1	72447.4	24200.6	H	H	LL	H	H	H	BB	H		1	119954	BB				1	191874	BB				1	189933	BB				1	66479.5	BB				1	145737	BB				1	66479.5	BB				1
8474-83	1	128454	43889.4	LL	LL	LL	LL	LL	LL	H	BB		1	269632	H	171698	92904		1	418275	BB				1	158088	BB				1	158088	BB				1	61512.7	H	186619	106087		1	158088	BB				1
8474-84	1	43536.7	47130.7	H	LL	LL	H	LL	LL	LL	H		1	61512.7	H	76			1	145737	BB				1	418275	BB				1	418275	BB				1	195884	H	70			1	145737	BB				1
8474-85	1	106963	4664.6	H	LL	LL	LL	H	H	LL	LL		1	195884	H				1	218600	BB				1	73513.2	BB				1	73513.2	BB				1	159730	H				1	93766.1	BB				1
8474-86	1	285766	46656	H	H	LL	LL	H	H	LL	H		1	159730	H				1	140922	H	146388	68343.8		1	218600	BB				1	119954	BB				1	197231	H				1	269632	H	191388	107449		1
8474-87	1	106579	19918.5	H	H	H	H	BB	BB	BB	H		1	32831.9	H				1	61512.7	H	75			1	119954	BB				1	140922	H	153337	79825.1		1	166811	H				1	61512.7	H	72			1
8474-88	1	300751	57556.8	H	BB	BB	BB	LL	LL	H	H		1	153568	H				1	138621	H				1	269632	H	162087	85185.8		1	269632	H	80			1	36266	H				1	195884	H				1
8474-90	1	139686	33198.9	BB	H	H	H	H	H	BB	LL		1	36266	H				1	159730	H				1	195884	H	74			1	195884	H				1	199984	H				1	159730	H				1
8475-91	1	130729	23718.4	BB	LL	H	H	H	H	H	LL		1	43955.2	H				1	32831.9	H				1	32831.9	H				1	32831.9	H				1	43955.2	H				1	197231	H				1
8475-92	1	241907	26123.4	H	H	BB	BB	H	H	H	H		1	62191.5	H				1	153568	H				1	36266	H				1	36266	H				1	81369.6	H				1	166811	H				1
8475-93	1	208686	10168.1	H	BB	BB	BB	H	H	LL	H		1	105989	H				1	166811	H				1	199984	H				1	199984	H				1	90729.2	H				1	36266	H				1
8475-94	1	124775	8422.36	LL	H	BB	BB	BB	BB	H	H		1	162476	H				1	36266	H				1	43955.2	H				1	43955.2	H				1	207727	H				1	199984	H				1
8475-95	1	178040	687.902	H	LL	LL	H	H	H	LL	H		1	180179	H				1	108998	H				1	62191.5	H				1	62191.5	H				1	193764	H				1	62191.5	H				1
8478-103	1	234085	23782.3	H	BB	H	H	LL	LL	LL	H		1	103328	H				1	62191.5	H				1	90729.2	H				1	207727	H				1	118696	H				1	81369.6	H				1
8478-104	1	18744.3	82923.3	BB	LL	H	H	BB	BB	BB	H		1	193764	H				1	228422	H				1	207727	H				1	105989	H				1	74739.3	H				1	90729.2	H				1
8478-105	1	132635	36803.2	H	H	BB	BB	LL	LL	H	BB		1	118696	H				1	105989	H				1	105989	H				1	162476	H				1	215978	H				1	207727	H				1
8478-106	1	560587	84735.7	H	BB	LL	LL	H	H	LL	H		1	65787.9	H				1	162476	H				1	162476	H				1	180179	H				1	72447.4	H				1	193764	H				1
8478-107	1	144021	37927	LL	H	H	H	BB	BB	H	LL		1	117657	H				1	135847	H				1	131024	H				1	240840	H				1	106963	H				1	74739.3	H				1
8478-108	1	339385	15903.4	BB	BB	H	H	H	H	H	H		1	215978	H				1	118696	H				1	240840	H				1	133124	H				1	285766	H				1	215978	H				1
8478-109	1	240021	54536.8	H	H	BB	BB	H	H	H	H		1	72447.4	H				1	133124	H				1	133124	H				1	65787.9	H				1	139686	H				1	72447.4	H				1
8479-114	1	78699.5	8469.74	LL	BB	H	H	BB	BB	BB	H		1	43536.7	H				1	74739.3	H				1	65787.9	H				1	117657	H				1	130729	H				1	106963	H				1
8479-115	1	239502	-	H	H	H	H	H	H	H	H		1	106963	H				1	117657	H				1	117657	H				1	148191	H				1	241907	H				1	285766	H				1
8479-116	1	342634	69068.6	H	BB	LL	LL	LL	LL	H	H		1	285766	H				1	215978	H				1	148191	H				1	72447.4	H				1	208686	H				1	139686	H				1
8479-117	1	103042	-	LL	LL	H	H	LL	H	LL	H		1	106579	H				1	148191	H				1	106579	H				1	43536.7	H				1	178040	H				1	130729	H				1
8479-118	1	94295.2	12511.9	H	H	H	H	LL	LL	H	LL		1	300751	H				1	72447.4	H				1	139686	H				1	106579	H				1	560587	H				1	241907	H				1
8479-119	1	167569	11637.6	H	BB	BB	BB	H	H	H	LL		1	241907	H				1	285766	H				1	130729	H				1	139686	H				1	339385	H				1	208686	H				1
8499-125	1	75121.2	5590.08	LL	BB	BB	BB	LL	LL	LL	H		1	208686	H				1	106579	H				1	234085	H				1	130729	H				1	240021	H				1	178040	H				1
8507-134	1	119612	11350.7	H	BB	H	H	H	H	BB	H		1	178040	H				1	139686	H				1	18744.3	H				1	178040	H				1	239502	H				1	560587	H				1
8507-135	1	325918	15661	H	BB	H	H	LL	LL	H	LL		1	234085	H				1	241907	H				1	144021	H				1	234085	H				1	167569	H				1	339385	H				1
8507-136	1	48442.7	12469.7	LL	H	H	H	LL	LL	BB	H		1	132635	H				1	124775	H				1	339385	H				1	18744.3	H				1	119612	H				1	240021	H				1
8507-137	1	140837	75209.4	H	LL	LL	LL	H	H	H	H		1	560587	H				1	132635	H				1	78699.5	H				1	144021	H				1	140837	H				1	239502	H				1
8512-138	1	136762	9269.88	LL	BB	BB	BB	H	H	H	H		1	240021	H				1	144021	H				1	239502	H				1	339385	H				1	136762	H				1	103042	H				1
8512-139	1	214777	20729.3	H	H	H	H	H	H	LL	LL		1	239502	H				1	240021	H				1	103042	H				1	78699.5	H				1	214777	H				1	167569	H				1
8512-140	1	121215	1011.25	BB	LL	H	H	BB	BB	BB	BB		1	342634	H				1	239502	H				1	94295.2	H				1	239502	H				1	120111	H				1	119612	H				1
8512-141	1	428798	24411.1	BB	BB	LL	LL	LL	LL	H	BB		1	94295.2	H				1	94295.2	H				1	119612	H				1	103042	H				1	223931	H				1	140837	H				1
8512-142	1	120111	48085.1	BB	H	H	H	H	H	H	LL		1	167569	H				1	48442.7	H				1	325918	H				1	94295.2	H				1	219914	H				1	136762	H				1
8512-143	1	233591	42846.2	H	BB	BB	BB	LL	LL	LL	H		1	119612	H				1	214777	H				1	48442.7	H				1	119612	H				1	122614	H				1	214777	H				1
8512-144	1	145371	51342.5	LL	LL	BB	BB	LL	LL	LL	BB		1	325918	H				1	120111	H				1	214777	H				1	325918	H				1	177255	H				1	120111	H				1
8512-145	1	223931	47420.1	LL	H	BB	BB	H	H	H	H		1	140837	H				1	223931	H				1	121215	H				1	48442.7	H				1	269072	H				1	223931	H				1
8511-152	1	219914	59081.5	BB	H	LL	LL	H	H	H	H		1	214777	H				1	219914	H				1	120111	H				1	214777	H				1	379368	H				1	219914	H				1
8516-153	1	122614	-	BB	LL	H	BB	H	H	H	LL		1	233591	H				1	117732	H				1	122614	H				1	121215	H				1	595364	H				1	122614	H				1
8516-154	1	117732	35448.6	H	H	LL	H	LL	LL	BB	BB		1	117732	H				1	146721	H				1	146721	H				1	120111	H				1	169915	H				1	177255	H				1
8516-156	1	146721	47513	BB	H	H	H	BB	BB	H	LL		1	177255	H				1	269072	H				1	177255	H				1	117732	H				1	187807	H				1	269072	H				1
8516-157	1	177255	41206.6	H	LL	H	H	H	H	-	-		1	269072	H				1	70056.6	H				1	70056.6	H				1	146721	H				1	220714	H				1	379368	H				1
8522-164	1	269072	23362.7	H	H	LL	H	H	H	BB	H		1	379368	H				1	158044	H				1	158044	H				1	177255	H				1	174239	H				1	595364	H				1
8522-165	1	379368	3260.08	H	BB	LL	LL	H	H	BB	H		1	70056.6	H				1	169915	H				1	236514	H				1	269072	H				1	219364	H				1	169915	H				1
8527-173	1	595364	22251.6	BB	BB	LL	LL	H	H	H	H		1	158044	H				1	215814	H				1	169915	H				1	70056.6	H				1	68999.8	H				1	187807	H				1
8527-174	1	70056.6	9691.27	H	H	H	H	BB	BB	H	BB		1	236514	H				1	73592.2	H				1	187807	H				1	158044	H				1	87672.1	H				1	220714	H				1
8527-176	1	243903	-	BB	BB	LL	LL	BB	BB	H	H		1	169915	H				1	96674.7	H				1	220714	H				1	169915	H				1	231061	H				1	174239	H				1
8541-187	1	158044	-	H	H	H	H	LL	LL	LL	BB		1	187807	H				1	59486.2	H				1	174239	H				1	187807	H				1	231039	H				1	219364	H				1
8541-188	1	236514	27870.7	H	LL	H	BB	BB	BB	H	H		1	174239	H				1	50131.7	H				1	219364	H				1	220714	H				1	210615	H				1	73592.2	H				1
8541-189	1	169915	16416.4	H	H	H	H	H	H	H	H		1	219364	H				1	153554	H				1	96674.7	H				1	174239	H				1	234019	H				1	68999.8	H				1
8541-191	1	187807	22535.1	H	BB	H	H	H	H	H	H		1	73592.2	H				1	87672.1	H				1	153554	H				1	219364	H				1	342582	H				1	153554	H				1
8542-192	1	220714	13330.8	BB	BB	H	BB	H	H	H	H		1	68999.8	H				1	231039	H				1	87672.1	H				1	286971	H				1	151207	H				1	231061	H				1
8542-193	1	141778	5034.7	BB	BB	LL	LL	BB	BB	LL	H		1	96674.7	H				1	250715	H				1	223509	H				1	68999.8	H				1	268779	H				1	231039	H				1
8542-194	1	220714	70228.6	BB	BB	BB	H	LL	LL	H	H		1	153554	H				1	34802.2	H				1	231061	H				1	96674.7	H				1	268437	H				1	210615	H				1
8542-195	1	215814	84457.5	BB	H	LL	LL	LL	LL	LL	LL		1	87672.1	H				1	268779	H				1	231039	H				1	153554	H				1	196461	H				1	234019	H				1
8542-196	1	174239	41362.8	H	BB	H	H	H	H	H	H		1	231039	H				1	164139	H				1	104509	H				1	87672.1	H				1	115819	H				1	342582	H				1
8544-197	1	219364	12233	H	LL	H	H	H	H	BB	H		1	210615	H				1	123993	H				1	342582	H				1	223509	H				1	20696.6	H				1	151207	H				1
8544-198	1	286971	23971.6	BB	BB	BB	H	LL	LL	LL	H		1	151373	H				1	208865	H				1	151207	H				1	231039	H				1	185352	H				1	268779	H				1
8549-207	1	73592.2	5237.39	H	H	LL	LL	BB	H	BB	H		1	234019	H				1	196461	H				1	268779	H				1	34802.2	H				1	195567	H				1	268437	H				1
8549-208	1	68999.8	29134.9	H	BB	BB	H	H	H	H	H		1	151207	H				1	77370.8	H				1	268437	H				1	104509	H				1	60473.4	H				1	196461	H				1
8576-214	1	96674.7	51893.6	H	H	H	H	LL	LL	LL	LL		1	164139	H				1	185352	H				1	382057	H				1	151207	H				1	189933	H				1	115819	H				1
8576-215	1	59486.2	7299.21	LL	H	BB	BB	BB	BB	H	H		1	268437	H				1	128452	H				1	208865	H				1	268779	H				1	191874	H				1	20696.6	H				1
8576-216	1	50131.7	7220.04	BB	H	LL	LL	BB	BB	BB	LL		1	173780	H				1	60473.4	H				1	196461	H				1	123993	H				1	418275	H				1	185352	H				1
8576-217	1	153554	26019.4	H	H	H	H	LL	H	H	H		1	185352	H				1	168355	H				1	115819	H				1	115819	H				1	73513.2	H				1	195567	H				1
8576-218	1	87672.1	42289.8	H	H	H	H	H	BB	LL	H		1	60473.4	H				1	226705	H				1	195567	H				1	128452	H				1	32134.6	H				1	60473.4	H				1
8571-224	1	223509	10673.1	BB	BB	H	H	BB	BB	H	H		1	102320	H				1	189933	H				1	60473.4	H				1	195567	H				1	93766.1	H				1	398637	H				1
8571-225	1	231061	-	BB	BB	H	BB	H	H	LL	H		1	66479.5	H				1	158088	H				1	102320	H				1	60473.4	H				1	134184	H				1	189933	H				1
8571-226	1	231039	11881.8	H	H	H	H	H	H	H	BB		1	158088	H				1	107656	H				1	226705	H				1	102320	H				1	293608	H				1	191874	H				1
8571-227	1	250715	29974.9	BB	H	BB	BB	LL	LL	LL	H		1	32134.6	H				1	73513.2	H				1	41971.5	H				1	168355	H				1	119954	H				1	418275	H				1
8571-228	1	210615	31894.6	H	LL	LL	LL	H	H	H	H		1	218600	H				1	32134.6	H				1	398637	H				1	226705	H				1	140922	LL	185455	95362.3		1	73513.2	H				1
8572-229	1	34802.2	12689.5	LL	H	BB	H	BB	BB	BB	LL		1	322376	H				1	322376	H				1	107656	H				1	41971.5	H				1	269632	LL	47			1	32134.6	H				1
8572-230	1	151373	19011.3	H	BB	BB	BB	LL	LL	H	H		1	134184	H				1	93766.1	H				1	191874	H				1	398637	H				1	32831.9	LL				1	134184	H				1
8572-231	1	104509	10700.1	LL	LL	H	H	BB	BB	BB	H		1	293608	H				1	134184	H				1	145737	H				1	189933	H				1	108998	LL				1	293608	H				1
8572-232	1	234019	57559.8	H	LL	BB	BB	H	H	LL	H		1	119954	H				1	119954	H				1	32134.6	H				1	107656	H				1	62191.5	LL				1	119954	H				1
8572-233	1	342582	49806	BB	BB	H	LL	H	H	H	LL		1	260847	H				1	146252	H				1	322376	H				1	191874	H				1	228422	LL				1	140922	LL	184031	91425.3		1
8581-239	1	151207	37082.3	H	LL	H	H	H	H	BB	H		1	138621	LL	128666	56805.3		1	195049	H				1	134184	H				1	145737	H				1	162476	LL				1	32831.9	LL	42			1
8581-240	1	268779	6287.95	LL	H	H	H	H	H	H	BB		1	197231	LL	39			1	260847	H				1	119954	H				1	32134.6	H				1	122804	LL				1	108998	LL				1
8581-241	1	164139	26625.8	H	H	LL	LL	LL	LL	LL	LL		1	108998	LL				1	269632	LL	148862	79622.2		1	146252	H				1	218600	H				1	172007	LL				1	228422	LL				1
8581-242	1	268437	95304.3	H	LL	H	LL	H	H	BB	BB		1	228422	LL				1	195884	LL	37			1	197231	LL	207473	123053		1	322376	H				1	148191	LL				1	162476	LL				1
8581-243	1	123993	-	LL	H	BB	H	LL	LL	LL	BB		1	81369.6	LL				1	197231	LL				1	108998	LL	38			1	134184	H				1	128454	LL				1	122804	LL				1
8582-245	1	382057	71540.5	BB	LL	H	BB	LL	LL	LL	H		1	90729.2	LL				1	81369.6	LL				1	228422	LL				1	119954	H				1	43536.7	LL				1	172007	LL				1
8579-246	1	208865	0	BB	H	H	LL	BB	BB	BB	H		1	131024	LL				1	90729.2	LL				1	180179	LL				1	146252	H				1	300751	LL				1	148191	LL				1
8579-247	1	145006	32549.8	LL	LL	BB	BB	LL	LL	LL	BB		1	172007	LL				1	103328	LL				1	193764	LL				1	260847	H				1	234085	LL				1	128454	LL				1
8579-248	1	196461	30098.7	BB	H	H	BB	H	H	BB	LL		1	148191	LL				1	122804	LL				1	118696	LL				1	197231	LL	224734	126127		1	132635	LL				1	43536.7	LL				1
8579-249	1	173780	5530.71	H	BB	LL	LL	BB	BB	LL	H		1	128454	LL				1	65787.9	LL				1	172007	LL				1	108998	LL	33			1	342634	LL				1	300751	LL				1
8579-250	1	115819	37053.2	BB	BB	H	H	H	H	H	BB		1	124775	LL				1	172007	LL				1	215978	LL				1	228422	LL				1	103042	LL				1	234085	LL				1
8579-251	1	77370.8	0	LL	H	BB	BB	BB	BB	H	LL		1	144021	LL				1	128454	LL				1	72447.4	LL				1	131024	LL				1	94295.2	LL				1	132635	LL				1
8592-254	1	20696.6	3597.77	LL	LL	BB	BB	H	H	LL	H		1	78699.5	LL				1	43536.7	LL				1	128454	LL				1	193764	LL				1	75121.2	LL				1	342634	LL				1
8592-255	1	185352	10680.8	H	H	LL	LL	H	H	BB	LL		1	103042	LL				1	106963	LL				1	43536.7	LL				1	118696	LL				1	325918	LL				1	94295.2	LL				1
8592-256	1	128452	18808.9	LL	H	LL	H	BB	BB	BB	H		1	75121.2	LL				1	130729	LL				1	106963	LL				1	172007	LL				1	48442.7	LL				1	75121.2	LL				1
8592-257	1	195567	33870.9	LL	LL	H	H	H	H	H	BB		1	48442.7	LL				1	178040	LL				1	285766	LL				1	215978	LL				1	428798	LL				1	325918	LL				1
8602-266	1	60473.4	12141	H	H	H	H	H	H	H	LL		1	136762	LL				1	18744.3	LL				1	178040	LL				1	128454	LL				1	233591	LL				1	48442.7	LL				1
8625-276	1	102320	-	H	LL	H	H	BB	BB	LL	LL		1	145371	LL				1	103042	LL				1	560587	LL				1	106963	LL				1	145371	LL				1	428798	LL				1
8625-277	1	168355	29410.2	LL	H	LL	H	LL	LL	BB	BB		1	223931	LL				1	140837	LL				1	342634	LL				1	285766	LL				1	117732	LL				1	233591	LL				1
8626-279	1	226705	6729.95	BB	H	H	H	LL	LL	LL	H		1	59486.2	LL				1	121215	LL				1	140837	LL				1	560587	LL				1	158044	LL				1	145371	LL				1
8626-280	1	41971.5	17530.2	LL	LL	H	H	BB	BB	BB	LL		1	34802.2	LL				1	145371	LL				1	428798	LL				1	342634	LL				1	220714	LL				1	117732	LL				1
8629-292	1	66479.5	27099.3	H	LL	BB	BB	BB	BB	H	LL		1	104509	LL				1	122614	LL				1	219914	LL				1	140837	LL				1	215814	LL				1	158044	LL				1
8629-293	1	398637	2387.34	BB	BB	H	H	LL	H	LL	H		1	268779	LL				1	177255	LL				1	117732	LL				1	428798	LL				1	286971	LL				1	220714	LL				1
8629-294	1	189933	5654.86	LL	H	BB	H	H	H	H	H		1	123993	LL				1	236514	LL				1	269072	LL				1	219914	LL				1	96674.7	LL				1	215814	LL				1
8629-295	1	158088	3193.63	H	H	BB	BB	BB	BB	BB	H		1	145006	LL				1	219364	LL				1	379368	LL				1	379368	LL				1	153554	LL				1	286971	LL				1
8629-296	1	107656	7871.42	LL	H	H	H	LL	LL	BB	BB		1	77370.8	LL				1	210615	LL				1	595364	LL				1	595364	LL				1	250715	LL				1	96674.7	LL				1
8631-302	1	191874	12062.9	LL	BB	H	H	H	H	H	LL		1	20696.6	LL				1	104509	LL				1	243903	LL				1	243903	LL				1	151373	LL				1	250715	LL				1
8631-303	1	418275	36958.3	BB	BB	BB	BB	H	H	H	BB		1	128452	LL				1	234019	LL				1	141778	LL				1	141778	LL				1	164139	LL				1	151373	LL				1
8631-304	1	73513.2	14766.7	LL	H	BB	BB	H	H	LL	LL		1	195567	LL				1	151207	LL				1	215814	LL				1	215814	LL				1	123993	LL				1	164139	LL				1
8631-305	1	145737	0	LL	BB	H	H	BB	BB	H	H		1	168355	LL				1	268437	LL				1	73592.2	LL				1	73592.2	LL				1	382057	LL				1	123993	LL				1
8635-311	1	32134.6	20120.5	H	H	H	H	H	H	H	LL		1	41971.5	LL				1	382057	LL				1	50131.7	LL				1	50131.7	LL				1	145006	LL				1	382057	LL				1
8635-312	1	218600	10895.7	H	BB	BB	H	LL	LL	H	H		1	189933	LL				1	145006	LL				1	210615	LL				1	210615	LL				1	168355	LL				1	145006	LL				1
8635-313	1	322376	31465.5	H	H	H	H	LL	LL	LL	BB		1	107656	LL				1	20696.6	LL				1	164139	LL				1	342582	LL				1	226705	LL				1	168355	LL				1
8635-314	1	93766.1	39536.7	LL	H	LL	LL	H	BB	LL	LL		1	191874	LL				1	195567	LL				1	173780	LL				1	164139	LL				1	398637	LL				1	226705	LL				1
8635-315	1	134184	2853.77	H	H	H	H	H	H	H	BB		1	73513.2	LL				1	102320	LL				1	185352	LL				1	268437	LL				1	107656	LL				1	107656	LL				1
8643-320	1	293608	39682.4	H	LL	LL	LL	H	H	BB	H		1	145737	LL				1	41971.5	LL				1	128452	LL				1	208865	LL				1	218600	LL				1	218600	LL				1
8644-321	1	119954	4370.59	BB	H	BB	BB	LL	LL	LL	BB		1	93766.1	LL				1	66479.5	LL				1	168355	LL				1	173780	LL				1	322376	LL				1	322376	LL				1
8644-322	1	119954	4370.59	H	LL	H	H	H	H	H	H		1	146252	LL				1	293608	LL				1	93766.1	LL				1	185352	LL				1	119954	LL				1	119954	LL				1
8644-323	1	146252	0	LL	H	H	H	LL	LL	H	H		1	195049	LL				1	119954	LL				1	293608	LL				1	93766.1	LL				1	146252	LL				1	146252	LL				1
8644-324	1	195049	21556	LL	H	LL	LL	LL	LL	LL	BB														1	195049	LL				1	293608	LL				1	195049	LL				1	195049	LL				1
8644-325	1	260847	32753.2	H	H	LL	H	LL	LL	H	H		0	229335	-				0	229335	-				1	260847	LL				1	195049	LL				1	260847	LL				1	260847	LL				1
8390-1	0	99935.3	-	LL	BB	H	H	LL	LL	H	H		0	159296	BB	158888	69998.4		0	43123.7	-
8390-2	0	67679.3	-	H	LL	LL	LL	LL	LL	H	H		0	120530	BB	34			0	99935.3	BB	130516	72763.7		0	43123.7	-				0	43123.7	-				0	229335	-				0	100235	BB	80324.8	56562.1		0
8390-3	0	266334	-	H	H	H	H	H	H	H	LL		0	61853	BB				0	159296	BB	41			0	78723.6	BB	98310.4	54368		0	78723.6	BB	99579.7	57001.6		0	79576.6	-				0	14139.9	BB	30			0
8390-4	0	159296	6046	BB	BB	H	H	LL	LL	LL	LL		0	117365	BB				0	142617	BB				0	120530	BB	33			0	120530	BB	31			0	100235	BB	70087.3	49811.6		0	148011	BB				0
8390-5	0	266756	51955	H	H	H	H	H	H	H	BB		0	154273	BB				0	100235	BB				0	68537.2	BB				0	166273	BB				0	14139.9	BB	26			0	99110.5	BB				0
8390A-6	0	78723.6	8558	H	H	BB	BB	H	H	H	H		0	191037	BB				0	148011	BB				0	166273	BB				0	244393	BB				0	148011	BB				0	32294.6	BB				0
8391-12	0	120530	70686	BB	LL	BB	BB	H	H	H	H		0	149684	BB				0	166273	BB				0	244393	BB				0	62591.2	BB				0	99110.5	BB				0	33018.8	BB				0
8448-26	0	61853	28418	BB	H	H	H	H	H	LL	H		0	101371	BB				0	244393	BB				0	154273	BB				0	101371	BB				0	32294.6	BB				0	20301	BB				0
8448-27	0	229335	59993	-	-	H	H	-	H	BB	H		0	136211	BB				0	208715	BB				0	62591.2	BB				0	218035	BB				0	33018.8	BB				0	27724.8	BB				0
8448-28	0	142617	30131	LL	BB	LL	H	LL	LL	H	H		0	76086.3	BB				0	233394	BB				0	101371	BB				0	20011.1	BB				0	20301	BB				0	115948	BB				0
8448-29	0	100235	860	H	BB	H	H	BB	BB	BB	LL		0	218035	BB				0	32294.6	BB				0	218035	BB				0	66859.9	BB				0	27724.8	BB				0	52456.8	BB				0
8448-30	0	-	576	LL	H	H	H	H	LL	H	H		0	135753	BB				0	154273	BB				0	20011.1	BB				0	39264.7	BB				0	52456.8	BB				0	66859.9	BB				0
8449-31	0	169131	22549	H	H	LL	LL	H	H	H	H		0	244705	BB				0	20301	BB				0	66859.9	BB				0	49325.8	BB				0	66859.9	BB				0	69086.5	BB				0
8449-32	0	68537.2	26665	H	LL	BB	H	H	H	H	LL		0	39264.7	BB				0	124267	BB				0	58335.5	BB				0	105626	BB				0	69086.5	BB				0	49325.8	BB				0
8449-33	0	240513	17636	H	H	LL	LL	H	H	BB	LL		0	163213	BB				0	123565	BB				0	39264.7	BB				0	88486.9	BB				0	49325.8	BB				0	73849.5	BB				0
8454-39	0	117365	44021	BB	LL	H	H	H	H	H	H		0	49325.8	BB				0	256276	BB				0	49325.8	BB				0	73655	BB				0	73849.5	BB				0	46909.6	BB				0
8454-40	0	14139.9	1342	H	H	H	H	BB	BB	H	LL		0	154709	BB				0	103329	BB				0	105626	BB				0	89507.7	BB				0	46909.6	BB				0	73655	BB				0
8454-41	0	148011	6527	H	BB	LL	LL	BB	BB	H	BB		0	40581.1	BB				0	149684	BB				0	88486.9	BB				0	40581.1	BB				0	73655	BB				0	27758	BB				0
8454-42	0	166273	18220	LL	BB	BB	BB	LL	H	H	H		0	217168	BB				0	264946	BB				0	73655	BB				0	45159.1	BB				0	27758	BB				0	90789.6	BB				0
8454-43	0	244393	1498	H	BB	BB	BB	H	H	LL	BB		0	240231	BB				0	136432	BB				0	89507.7	BB				0	38111.3	BB				0	90789.6	BB				0	92250.9	BB				0
8454-44	0	59520.9	13889	H	H	H	H	H	H	BB	H		0	95342.8	BB				0	119202	BB				0	40581.1	BB				0	88197.9	BB				0	92250.9	BB				0	197391	BB				0
8454-45	0	208715	6542	LL	BB	LL	LL	LL	LL	LL	BB		0	220730	BB				0	58335.5	BB				0	38111.3	BB				0	85956.9	BB				0	67382.5	BB				0	67382.5	BB				0
8454-46	0	130733	24997	LL	H	H	H	H	H	LL	H		0	196591	BB				0	73849.5	BB				0	88197.9	BB				0	115368	BB				0	50755.3	BB				0	50755.3	BB				0
8456-47	0	99110.5	0	LL	H	H	H	BB	BB	BB	BB		0	197391	BB				0	105626	BB				0	95342.8	BB				0	27758	BB				0	96894.9	BB				0	96894.9	BB				0
8456-48	0	233394	14454	H	BB	H	H	H	H	H	BB		0	163302	BB				0	40581.1	BB				0	85956.9	BB				0	167854	BB				0	96821.9	BB				0	96821.9	BB				0
8456-49	0	32294.6	4048	LL	BB	H	H	BB	BB	BB	H		0	158810	BB				0	46311.4	BB				0	115368	BB				0	137704	BB				0	39876.6	BB				0	39876.6	BB				0
8456-50	0	154273	16000	BB	BB	BB	H	LL	LL	H	LL		0	361448	BB				0	151990	BB				0	27758	BB				0	96821.9	BB				0	43123.7	BB				0	194561	BB				0
8456-51	0	33018.8	-	H	H	H	LL	BB	BB	BB	H		0	223885	BB				0	113397	BB				0	167854	BB				0	121295	BB				0	49558.9	BB				0	43123.7	BB				0
8469-61	0	30555.5	28322	H	H	LL	LL	H	H	BB	H		0	121295	BB				0	85956.9	BB				0	137704	BB				0	174054	BB				0	260078	BB				0	79576.6	BB				0
8471-62	0	20301	5686	LL	BB	H	H	BB	BB	H	H		0	155957	BB				0	115368	BB				0	96821.9	BB				0	86768	BB				0	266334	H	129263	72023.8		0	49558.9	BB				0
8471-63	0	27724.8	12712	H	H	H	H	BB	BB	BB	LL		0	86768	BB				0	27758	BB				0	121295	BB				0	103767	BB				0	266756	H	76			0	260078	BB				0
8466-69	0	191037	28164	BB	H	H	H	H	H	H	LL		0	194561	BB				0	98457.3	BB				0	86768	BB				0	37575.2	BB				0	78723.6	H				0	266334	H	130859	72157		0
8466-70	0	84767.6	11485	H	LL	H	H	LL	LL	H	H		0	195346	BB				0	90789.6	BB				0	103767	BB				0	195346	BB				0	120530	H				0	266756	H	76			0
8466-71	0	164799	0	H	H	LL	LL	H	H	LL	H		0	260078	BB				0	92250.9	BB				0	37575.2	BB				0	99935.3	H	124853	72461.1		0	61853	H				0	78723.6	H				0
8466-72	0	124267	10037	H	BB	LL	LL	H	H	BB	H		0	67679.3	H	116758	71078.3		0	67382.5	BB				0	195346	BB				0	266334	H	77			0		H				0	120530	H				0
8466-73	0	173204	42695	H	H	H	H	H	H	H	H		0	266334	H	75			0	172611	BB				0	99935.3	H	121464	72885.3		0	159296	H				0	169131	H				0	61853	H				0
8473-79	0	62591.2	26565	H	LL	BB	BB	H	H	LL	LL		0	266756	H				0	137704	BB				0	266334	H	75			0	266756	H				0	68537.2	H				0	229335	H				0
8473-80	0	112599	13320	LL	H	LL	LL	H	H	H	H		0	78723.6	H				0	163302	BB				0	159296	H				0	61853	H				0	240513	H				0	169131	H				0
8476-96	0	42098.1	66684	LL	H	LL	LL	LL	LL	H	H		0	100235	H				0	96821.9	BB				0	266756	H				0	229335	H				0	117365	H				0	68537.2	H				0
8476-97	0	123565	50183	H	BB	H	H	H	H	LL	H		0	169131	H				0	361448	BB				0	61853	H				0	142617	H				0	244393	H				0	240513	H				0
8476-98	0	256276	42979	H	BB	H	H	H	H	H	BB		0	68537.2	H				0	223885	BB				0	229335	H				0	100235	H				0	59520.9	H				0	117365	H				0
8476-99	0	103329	0	LL	BB	H	LL	H	H	BB	LL		0	240513	H				0	39876.6	BB				0	100235	H				0		H				0	130733	H				0	166273	H				0
8476-100	0	149684	24719	BB	BB	H	H	LL	LL	H	H		0	14139.9	H				0	266334	H	123900	69539.7		0		H				0	68537.2	H				0	233394	H				0	244393	H				0
8476-101	0	101371	19815	BB	H	BB	BB	LL	LL	H	BB		0	148011	H				0	266756	H	73			0	117365	H				0	117365	H				0	30555.5	H				0	59520.9	H				0
8476-102	0	221758	-	H	H	H	H	H	H	BB	BB		0	244393	H				0	78723.6	H				0	14139.9	H				0	14139.9	H				0	191037	H				0	130733	H				0
8480-110	0	136211	38489	BB	H	LL	LL	LL	LL	H	BB		0	59520.9	H				0	61853	H				0	59520.9	H				0	59520.9	H				0	164799	H				0	233394	H				0
8480-111	0	264946	58396	H	BB	LL	LL	LL	LL	LL	BB		0	233394	H				0		H				0	130733	H				0	130733	H				0	124267	H				0	30555.5	H				0
8480-112	0	117541	3499	H	LL	H	H	H	H	BB	H		0	33018.8	H				0	169131	H				0	99110.5	H				0	99110.5	H				0	173204	H				0	191037	H				0
8480-113	0	76086.3	11314	BB	H	H	LL	H	H	H	H		0	30555.5	H				0	240513	H				0	233394	H				0	233394	H				0	62591.2	H				0	164799	H				0
8481-120	0	136432	26875	H	BB	H	LL	H	H	LL	H		0	27724.8	H				0	14139.9	H				0	32294.6	H				0	32294.6	H				0	112599	H				0	124267	H				0
8481-121	0	200828	59193	LL	LL	LL	LL	LL	LL	LL	H		0	84767.6	H				0	59520.9	H				0	33018.8	H				0	154273	H				0	123565	H				0	173204	H				0
8481-122	0	218035	4603	BB	H	BB	BB	H	H	LL	LL		0	164799	H				0	130733	H				0	20301	H				0	20301	H				0	256276	H				0	62591.2	H				0
8498-123	0	119202	30674	H	BB	LL	LL	H	H	H	H		0	124267	H				0	99110.5	H				0	27724.8	H				0	27724.8	H				0	103329	H				0	112599	H				0
8498-124	0	135753	12274	BB	H	LL	LL	LL	LL	H	LL		0	173204	H				0	33018.8	H				0	191037	H				0	191037	H				0	221758	H				0	123565	H				0
8505-126	0	20011.1	0	H	H	BB	BB	H	H	BB	BB		0	62591.2	H				0	30555.5	H				0	84767.6	H				0	84767.6	H				0	117541	H				0	256276	H				0
8505-127	0	244705	46126	BB	H	H	H	LL	LL	H	H		0	123565	H				0	27724.8	H				0	173204	H				0	173204	H				0	76086.3	H				0	103329	H				0
8505-128	0	115948	52940	LL	LL	LL	H	H	BB	LL	LL		0	256276	H				0	191037	H				0	123565	H				0	123565	H				0	136432	H				0	221758	H				0
8505-129	0	52456.8	-	H	H	H	H	BB	BB	H	H		0	221758	H				0	164799	H				0	256276	H				0	256276	H				0	218035	H				0	117541	H				0
8505-130	0	66859.9	14311	H	H	BB	BB	BB	BB	BB	BB		0	264946	H				0	173204	H				0	103329	H				0	149684	H				0	119202	H				0	76086.3	H				0
8506-133	0	138039	17863	H	H	LL	LL	LL	LL	LL	LL		0	117541	H				0	112599	H				0	149684	H				0	221758	H				0	20011.1	H				0	136432	H				0
8511-146	0	58335.5	15173	H	BB	BB	H	H	H	H	LL		0	136432	H				0	42098.1	H				0	221758	H				0	117541	H				0	115948	H				0	218035	H				0
8511-147	0	69086.5	14309	LL	H	H	H	BB	BB	H	H		0	119202	H				0	101371	H				0	117541	H				0	244705	H				0	58335.5	H				0	119202	H				0
8511-148	0	39264.7	27210	BB	LL	BB	BB	H	H	BB	H		0	20011.1	H				0	221758	H				0	76086.3	H				0	115948	H				0	39264.7	H				0	20011.1	H				0
8511-150	0	163213	38908	BB	H	H	H	LL	LL	BB	H		0	52456.8	H				0	136211	H				0	136432	H				0	52456.8	H				0	64961.7	H				0	58335.5	H				0
8517-158	0	64961.7	23484	H	LL	H	LL	H	H	BB	LL		0	66859.9	H				0	76086.3	H				0	244705	H				0	58335.5	H				0	140199	H				0	39264.7	H				0
8517-159	0	140199	21108	LL	H	H	H	H	LL	H	H		0	138039	H				0	218035	H				0	52456.8	H				0	69086.5	H				0	42403.9	H				0	64961.7	H				0
8517-160	0	42403.9	5427	H	H	H	H	H	H	H	BB		0	58335.5	H				0	135753	H				0	69086.5	H				0	163213	H				0	155896	H				0	42403.9	H				0
8521-161	0	49325.8	31498	BB	LL	BB	BB	BB	BB	H	H		0	64961.7	H				0	20011.1	H				0	163213	H				0	140199	H				0	110314	H				0	155896	H				0
8521-162	0	155896	14198	H	H	H	H	H	H	H	BB		0	42403.9	H				0	244705	H				0	64961.7	H				0	42403.9	H				0	105626	H				0	110314	H				0
8521-163	0	110314	53397	LL	H	H	H	H	H	LL	H		0	155896	H				0	52456.8	H				0	140199	H				0	155896	H				0	88486.9	H				0	105626	H				0
8526-167	0	73849.5	0	H	BB	H	H	BB	BB	H	H		0	73849.5	H				0	66859.9	H				0	42403.9	H				0	110314	H				0	89507.7	H				0	88486.9	H				0
8526-168	0	105626	0	H	BB	BB	BB	H	H	H	H		0	105626	H				0	138039	H				0	155896	H				0	73849.5	H				0	40581.1	H				0	89507.7	H				0
8526-169	0	88486.9	23129	H	LL	BB	BB	H	H	BB	LL		0	88486.9	H				0	69086.5	H				0	110314	H				0	46909.6	H				0	46311.4	H				0	40581.1	H				0
8526-170	0	46909.6	61226	H	LL	H	H	BB	BB	BB	LL		0	46909.6	H				0	163213	H				0	73849.5	H				0	217168	H				0	118405	H				0	46311.4	H				0
8526-172	0	73655	16482	LL	H	BB	BB	BB	BB	BB	BB		0	89507.7	H				0	140199	H				0	46909.6	H				0	46311.4	H				0	45159.1	H				0	118405	H				0
8539-177	0	154709	70916	BB	LL	LL	LL	LL	LL	LL	H		0	46311.4	H				0	42403.9	H				0	217168	H				0	86288.3	H				0	113397	H				0	45159.1	H				0
8539-178	0	89507.7	34287	H	H	BB	BB	H	H	LL	LL		0	86288.3	H				0	155896	H				0	46311.4	H				0	118405	H				0	95342.8	H				0	113397	H				0
8539-179	0	40581.1	0	BB	BB	BB	BB	H	H	H	H		0	45159.1	H				0	110314	H				0	86288.3	H				0	240231	H				0	63656.4	H				0	95342.8	H				0
8539-180	0	217168	46610	BB	LL	H	H	LL	LL	LL	H		0	116006	H				0	73655	H				0	118405	H				0	95342.8	H				0	85956.9	H				0	63656.4	H				0
8539-181	0	46311.4	1264	H	BB	H	H	H	H	BB	H		0	85956.9	H				0	89507.7	H				0	45159.1	H				0	63656.4	H				0	220730	H				0	85956.9	H				0
8540-182	0	86288.3	27880	H	H	H	H	LL	LL	H	BB		0	200838	H				0	86288.3	H				0	240231	H				0	133665	H				0	98457.3	H				0	220730	H				0
8540-183	0	118405	51397	LL	H	H	H	H	H	H	BB		0	27758	H				0	118405	H				0	113397	H				0	98457.3	H				0	196591	H				0	98457.3	H				0
8540-184	0	45159.1	34603	H	H	H	BB	H	H	BB	LL		0	133665	H				0	45159.1	H				0	63656.4	H				0	75091.1	H				0	62853.6	H				0	196591	H				0
8540-185	0	240231	45900	BB	H	H	H	LL	LL	H	H		0	75091.1	H				0	240231	H				0	133665	H				0	90789.6	H				0	101880	H				0	62853.6	H				0
8540-186	0	116006	50418	H	H	LL	LL	LL	LL	LL	H		0	62853.6	H				0	116006	H				0	98457.3	H				0	62853.6	H				0	197391	H				0	101880	H				0
8545-199	0	38111.3	20023	LL	H	BB	BB	LL	LL	LL	H		0	173080	H				0	38111.3	H				0	75091.1	H				0	101880	H				0	167854	H				0	173080	H				0
8545-200	0	151990	20332	LL	BB	LL	LL	LL	LL	LL	LL		0	167854	H				0	88197.9	H				0	90789.6	H				0	92250.9	H				0	73741.1	H				0	167854	H				0
8545-201	0	88197.9	1283	LL	H	BB	BB	LL	LL	H	H		0	67382.5	H				0	63656.4	H				0	62853.6	H				0	197391	H				0	163302	H				0	73741.1	H				0
8545-202	0	113397	18837	LL	BB	H	LL	H	H	H	H		0	172611	H				0	220730	H				0	101880	H				0	73741.1	H				0	158810	H				0	163302	H				0
8545-203	0	95342.8	36087	BB	LL	BB	H	H	H	BB	H		0	137704	H				0	133665	H				0	92250.9	H				0	67382.5	H				0	361448	H				0	158810	H				0
8548-204	0	63656.4	18165	LL	H	H	H	H	H	BB	LL		0	50755.3	H				0	196591	H				0	197391	H				0	172611	H				0	223885	H				0	361448	H				0
8548-205	0	85956.9	19322	H	BB	BB	BB	H	H	H	LL		0	247656	H				0	75091.1	H				0	73741.1	H				0	163302	H				0	96734.2	H				0	223885	H				0
8548-206	0	220730	29597	BB	H	LL	LL	H	H	H	H		0	96894.9	H				0	62853.6	H				0	67382.5	H				0	50755.3	H				0	216411	H				0	96734.2	H				0
8550-209	0	115368	18115	LL	BB	BB	BB	LL	LL	LL	H		0	86937.2	H				0	101880	H				0	172611	H				0	247656	H				0	121295	H				0	216411	H				0
8550-210	0	200838	67959	H	LL	LL	LL	LL	LL	H	H		0	96734.2	H				0	197391	H				0	163302	H				0	96894.9	H				0	43598.3	H				0	121295	H				0
8575-213	0	27758	11766	H	BB	BB	BB	BB	BB	BB	H		0	39876.6	H				0	173080	H				0	247656	H				0	158810	H				0	64829	H				0	174054	H				0
8570-219	0	133665	11671	H	H	H	H	LL	LL	H	LL		0	216411	H				0	163132	H				0	96894.9	H				0	361448	H				0	180900	H				0	43598.3	H				0
8570-220	0	98457.3	20230	LL	BB	H	H	H	H	H	BB		0	174054	H				0	50755.3	H				0	361448	H				0	223885	H				0	267441	H				0	64829	H				0
8570-221	0	196591	15421	BB	H	LL	LL	H	H	H	BB		0	64829	H				0	247656	H				0	86937.2	H				0	86937.2	H				0	69678.5	H				0	155957	H				0
8570-222	0	75091.1	20575	H	H	H	H	LL	LL	LL	H		0	180900	H				0	96894.9	H				0	96734.2	H				0	96734.2	H				0	86768	H				0	180900	H				0
8573-234	0	90789.6	31479	LL	BB	H	H	BB	BB	BB	H		0	267441	H				0	158810	H				0	39876.6	H				0	39876.6	H				0	194561	H				0	267441	H				0
8573-235	0	62853.6	21711	H	H	H	H	H	H	H	LL		0	69678.5	H				0	86937.2	H				0	216411	H				0	216411	H				0	103767	H				0	69678.5	H				0
8573-236	0	101880	36501	LL	H	H	H	H	H	LL	BB		0	103767	H				0	216411	H				0	174054	H				0	43598.3	H				0	60027.4	H				0	86768	H				0
8573-237	0	92250.9	8987	LL	BB	H	H	BB	BB	H	H		0	77674.4	H				0	174054	H				0	43598.3	H				0	69678.5	H				0	37575.2	H				0	103767	H				0
8573-238	0	197391	24729	BB	H	H	H	H	BB	H	H		0	43123.7	H				0	155957	H				0	69678.5	H				0	194561	H				0	195346	H				0	60027.4	H				0
8580-252	0	173080	17480	H	H	LL	LL	LL	H	H	H		0	79576.6	H				0	69678.5	H				0	194561	H				0	77674.4	H				0	99935.3	LL	146095	55165		0	37575.2	H				0
8580-253	0	167854	37447	H	LL	BB	BB	H	H	LL	LL		0	37575.2	H				0	86768	H				0	77674.4	H				0	79576.6	H				0	67679.3	LL	41			0	195346	H				0
8591-258	0	73741.1	33623	LL	LL	H	H	H	H	H	LL		0	178439	H				0	194561	H				0	79576.6	H				0	178439	H				0	159296	LL				0	99935.3	LL	143704	56838		0
8591-259	0	67382.5	4977	H	BB	H	H	BB	BB	BB	LL		0	144605	H				0	77674.4	H				0	144605	H				0	144605	H				0	142617	LL				0	67679.3	LL	39			0
8591-260	0	172611	18831	H	BB	H	H	LL	LL	BB	H		0	99935.3	LL	100806	45430.1		0	79576.6	H				0	49558.9	H				0	49558.9	H				0	166273	LL				0	159296	LL				0
8591-261	0	137704	87838	H	BB	BB	BB	LL	LL	LL	LL		0	142617	LL	35			0	37575.2	H				0	67679.3	LL	153892	62109.3		0	67679.3	LL	144358	64826.5		0	208715	LL				0	142617	LL				0
8591-262	0	163302	6588	BB	BB	H	H	H	H	H	H		0		LL				0	195346	H				0	142617	LL	36			0	169131	LL	36			0	154273	LL				0		LL				0
8601-263	0	163132	-	LL	H	LL	LL	LL	LL	BB	BB		0	166273	LL				0	144605	H				0	169131	LL				0	240513	LL				0	84767.6	LL				0	208715	LL				0
8601-265	0	50755.3	17540	H	H	LL	H	BB	BB	BB	LL		0	208715	LL				0	49558.9	H				0	240513	LL				0	148011	LL				0	42098.1	LL				0	154273	LL				0
8624-267	0	247656	32111	H	H	H	H	LL	LL	LL	LL		0	130733	LL				0	260078	H				0	148011	LL				0	208715	LL				0	149684	LL				0	84767.6	LL				0
8624-268	0	96894.9	20748	H	H	H	H	BB	BB	BB	LL		0	99110.5	LL				0	67679.3	LL	112808	59829.9		0	208715	LL				0	33018.8	LL				0	101371	LL				0	42098.1	LL				0
8624-269	0	96821.9	13257	LL	BB	BB	BB	BB	BB	H	H		0	32294.6	LL				0	120530	LL	29			0	30555.5	LL				0	30555.5	LL				0	136211	LL				0	149684	LL				0
8624-270	0	158810	45563	BB	H	LL	H	H	H	LL	H		0	20301	LL				0	68537.2	LL				0	164799	LL				0	164799	LL				0	264946	LL				0	101371	LL				0
8624-271	0	361448	-	BB	BB	H	H	H	H	LL	H		0	112599	LL				0	117365	LL				0	124267	LL				0	124267	LL				0	200828	LL				0	136211	LL				0
8624-272	0	223885	61377	BB	BB	LL	H	H	H	LL	H		0	42098.1	LL				0	84767.6	LL				0	112599	LL				0	112599	LL				0	135753	LL				0	264946	LL				0
8624-273	0	86937.2	18473	H	H	H	H	LL	LL	LL	H		0	103329	LL				0	62591.2	LL				0	42098.1	LL				0	42098.1	LL				0	244705	LL				0	200828	LL				0
8624-274	0	96734.2	35234	H	LL	H	H	H	H	H	H		0	200828	LL				0	117541	LL				0	136211	LL				0	103329	LL				0	138039	LL				0	135753	LL				0
8627-281	0	39876.6	40641	H	BB	H	H	BB	BB	BB	H		0	115948	LL				0	200828	LL				0	264946	LL				0	136211	LL				0	163213	LL				0	244705	LL				0
8627-284	0	216411	45559	H	H	H	H	H	H	LL	H		0	69086.5	LL				0	115948	LL				0	200828	LL				0	264946	LL				0	154709	LL				0	138039	LL				0
8627-285	0	121295	38326	BB	LL	BB	BB	H	H	LL	H		0	140199	LL				0	39264.7	LL				0	119202	LL				0	76086.3	LL				0	217168	LL				0	163213	LL				0
8627-286	0	174054	27418	H	H	H	BB	LL	H	LL	BB		0	110314	LL				0	64961.7	LL				0	135753	LL				0	136432	LL				0	86288.3	LL				0	140199	LL				0
8628-287	0	43598.3	26397	LL	LL	H	H	H	H	H	H		0	73655	LL				0	49325.8	LL				0	115948	LL				0	200828	LL				0	240231	LL				0	154709	LL				0
8628-288	0	64829	35530	H	LL	LL	LL	H	H	BB	H		0	118405	LL				0	88486.9	LL				0	138039	LL				0	119202	LL				0	116006	LL				0	217168	LL				0
8628-289	0	155957	41907	BB	H	LL	LL	LL	H	LL	H		0	38111.3	LL				0	46909.6	LL				0	154709	LL				0	135753	LL				0	38111.3	LL				0	86288.3	LL				0
8628-290	0	180900	15662	H	LL	LL	LL	H	H	BB	LL		0	151990	LL				0	154709	LL				0	116006	LL				0	138039	LL				0	151990	LL				0	240231	LL				0
8628-291	0	267441	95417	H	LL	LL	LL	H	H	H	LL		0	88197.9	LL				0	217168	LL				0	151990	LL				0	64961.7	LL				0	88197.9	LL				0	116006	LL				0
8630-297	0	69678.5	15256	H	H	H	H	H	H	LL	H		0	113397	LL				0	95342.8	LL				0	220730	LL				0	154709	LL				0	115368	LL				0	38111.3	LL				0
8630-298	0	86768	66600	BB	H	BB	BB	H	H	BB	BB		0	63656.4	LL				0	200838	LL				0	200838	LL				0	116006	LL				0	200838	LL				0	151990	LL				0
8630-299	0	194561	3221	BB	H	H	H	H	BB	LL	BB		0	115368	LL				0	167854	LL				0	196591	LL				0	151990	LL				0	133665	LL				0	88197.9	LL				0
8630-300	0	103767	24608	H	LL	BB	BB	H	H	BB	H		0	98457.3	LL				0	73741.1	LL				0	173080	LL				0	113397	LL				0	75091.1	LL				0	115368	LL				0
8630-301	0	77674.4	6042	H	H	H	H	LL	LL	H	H		0	90789.6	LL				0	96734.2	LL				0	163132	LL				0	220730	LL				0	173080	LL				0	200838	LL				0
8634-306	0	43123.7	29646	H	-	-	-	BB	BB	H	-		0	101880	LL				0	121295	LL				0	50755.3	LL				0	200838	LL				0	172611	LL				0	133665	LL				0
8634-307	0	79576.6	13933	H	H	H	H	-	BB	H	BB		0	92250.9	LL				0	43598.3	LL				0	158810	LL				0	196591	LL				0	137704	LL				0	75091.1	LL				0
8634-308	0	60027.4	29968	LL	LL	LL	LL	H	H	LL	LL		0	73741.1	LL				0	64829	LL				0	223885	LL				0	173080	LL				0	163132	LL				0	172611	LL				0
8634-309	0	37575.2	72187	H	H	BB	BB	H	H	LL	H		0	163132	LL				0	180900	LL				0	64829	LL				0	163132	LL				0	247656	LL				0	137704	LL				0
8634-310	0	195346	37973	BB	H	BB	BB	H	H	H	H		0	96821.9	LL				0	267441	LL				0	155957	LL				0	64829	LL				0	86937.2	LL				0	163132	LL				0
8643-316	0	178439	59398	H	LL	LL	H	LL	LL	LL	H		0	43598.3	LL				0	103767	LL				0	180900	LL				0	155957	LL				0	174054	LL				0	247656	LL				0
8643-317	0	144605	21845	H	H	H	H	LL	LL	H	H		0	60027.4	LL				0	60027.4	LL				0	267441	LL				0	180900	LL				0	155957	LL				0	86937.2	LL				0
8643-318	0	49558.9	0	LL	H	H	H	BB	BB	LL	LL		0	49558.9	LL				0	178439	LL				0	60027.4	LL				0	267441	LL				0	77674.4	LL				0	77674.4	LL				0
8643-319	0	260078	24608	BB	H	LL	LL	BB	BB	H	BB														0	178439	LL				0	60027.4	LL				0	178439	LL				0	178439	LL				0
																									0	260078	LL				0	260078	LL				0	144605	LL				0	144605	LL
[truncated: 46 more columns]

## Sheet: Male vs female in trait values
Sample_ID	Sex	Weight	Skin color	glucometer_nonfast_chow1	glucometer_nonfast_chow2	glocometer_nonfast_western1	glocometer_nonfast_Western2	Total Chol_nonfast_chow	nonHDL_nonfast_chow	Triglyceride_nonfast_chow	HDL Chol_nonfast_chow	Glucose_nonfast_chow	Total Chol_nonfast_Western	nonHDL_nonfast_Western	Triglyceride_nonfast_Western	HDL Chol_nonfast_Western	Glucose_nonfast_Western New	Total Chol_Fast Western	nonHDL_Fast_Western	Triglyceride_Fast Western	HDL Chol_Fast Western	Glucose_Fast Western	Max_aortic	Max5_aortic	Max_carotid	Max5_carotid	TBARS_Nonfast_W
8392-7	1	23.6	2	139		117	135	199.631	193.173	124.136	6.458	262.01	1430.62	1420.41	109.833	10.218	246.084	973.227	961.831	124.16	11.396	132.201	148961	140922			92.061
8392-8	1	18.5	2	119		102	94	227.531	226.531	142.593	1	255.222	1508.86	1497.69	73.192	11.162	331.89	1190.53	1179.51	158.521	11.018	316.371	291709	269632	26672.7	18070.6	89.607
8392-9	1	21.4	3	122		138	119	236.909	227.965	141.987	8.944	249.16	1580.01	1571.05	192.375	8.958	427.737	773.43	764.716	182.971	8.714	390.966	90088.4	61512.7	38513.3	35977	106.69
8392-10	1	24.2	0	138		143	104	271.117	265.633	150.062	5.484	273.608	1468.1	1453.28	197.678	14.824	406.599	1179.71	1164.67	133.773	15.04	297.297	247965	195884	17339.9	16091.5	61.275
8392-11	1	28	0	118		121	99	282.014	277.018	89.645	4.996	267.084	1243.42	1227.06	168.016	16.36	263.007	931.53	916.532	85.321	14.998	168.264	158960	138621	5648.63	1129.73	112.199
8388-14	1	28.2	2	131		129	106	186.947	176.883	117.301	10.064	255.574	1365.86	1346.08	141.703	19.786	342.492	1143.71	1126.53	186.882	17.178	284.478	172130	159730	0	0	51.044
8388-15	1	33	2	115		136	129	232.119	224.735	106.66	7.384	276.09	1373.12	1353.84	151.548	19.274	265.326	1096.04	1077.1	171.627	18.938	151.659	255885	197231	8922.86	7614.38	78.265
8388-16	1	28.7	2	134		123	102	346.382	335.732	156.897	10.65	211.686	1596.41	1573.52	251.04	22.896	487.56	1091.91	1071.34	270.381	20.57	322.317	40019.4	32831.9	10611	9682.1	41.415
8388-17	1	28.8	0	145		138	123	207.121	193.401	86.646	13.72	220.714	1229.95	1217.69	60.606	12.266	215.823	1004.82	991.787	90.993	13.03	221.157	165944	153568	35392.2	33352.3	42.804
8388-18	1	21	0	135		114	106	247.3	221.004	140.055	26.296	284.811	1310.08	1297.86	121.479	12.226	308.577	1044.24	1029.36	88.634	14.874	111.891	236153	166811	37605.9	34455.3	46.6
8410-19	1	27.3	2	145	133	147	125	263.493	238.611	225.965	24.882	279.517	1328.39	1305.49	161.266	22.896	327.327	986.604	974.078	136.459	12.526	180.462	59596.1	36266	0	0	65.257
8410-20	1	29.4	2	138	121	128	123	217.849	195.649	134.056	22.2	261.944	1127.2	1104.38	167.762	22.818	335.541	910.326	885.692	377.584	24.634	344.865	210336	199984	1559.23	311.846	35.212
8410-21	1	27.4	2	147	118	144	138	291.73	278.302	186.485	13.428	308.512	1033.42	1019.7	83.164	13.722	198.831	1036.12	1013.67	135.832	22.456	246.255	55660.4	43955.2	22252.9	18810.9	76.275
8410-22	1	21.4	0	134	120	112	92	247.03	217.128	92.759	29.902	288.281	1235.65	1210.7	125.691	24.944	284.493	1127.91	1101.6	202.375	26.31	247.953	177486	108998	29288.1	25082	56.97
8410-23	1	22.6	0	149	124	163	132	170.855	128.233	99.162	42.622	276.376	896.991	877.915	107.879	19.076	219.684	923.988	901.7	172.671	22.288	255.213	82754.8	62191.5	21423.5	19519	74.608
8449-34	1	20.9	2	144	111	132	117	268.385	247.743	86.242	20.642	268.007	1367.42	1347.44	192.324	19.982	401.616	1145.56	1121.51	132.429	24.048	268.416	261225	228422	22255.6	21050.9	74.238
8453-35	1	19	0	173	194	150	104	276.11	258.442	123.617	17.668	267.523	1536.83	1527.84	69.513	8.998	197.775	1304.8	1285.4	165.447	19.398	290.04	106606	81369.6	69955.5	66686.4	35.073
8453-36	1	22	0	121	120	136	123	224.09	216.804	101.007	7.286	242.548	1509.38	1502.9	94.05	6.478	271.575	1220.69	1209.51	92.277	11.186	270.735	109162	90729.2	10869.9	9471.39	57.618
8453-37	1	24.2	2	136	132	128	107	253.541	242.647	97.893	10.894	288.677	1315.78	1298.52	72.71	17.266	151.503	1239.77	1223.17	74.574	16.59	124.788	230077	207727	4821.19	3456.28	64.331
8453-38	1	23.9	1	149	121	125	105	158.406	149.072	57.807	9.334	248.764	1283.83	1267.71	82.403	16.124	232.884	1013.21	1002.24	78.037	10.976	233.358	154633	105989	1440.07	1063.01	68.868
8457-52	1	21	2	139	116	117	102	575.852	556.964	172.556	18.888	347.545	1221.32	1210.19	163.017	11.124	325.71	682.782	682.782	154.401		259.458	212361	162476	0	0	125.699
8457-53	1	25.2	2	122	115	95	103	484.259	451.297	134.374	32.962	257.002	1966.68	1945.28	256.978	21.4	549.42	1425.47	1405.36	357.135	20.11	582.318	192927	180179	0	0	101.585
8457-54	1	23.6	2	119	115	150	148	522.622	502.66	155.57	19.962	295.2	1256.72	1245.04	120.896	11.674	334.137	955.722	946.966	104.487	8.756	234.903	147439	135847	38552.5	25034.7	79.927
8457-55	1	28.6	2	126	111	120	122	531.947	507.169	119.56	24.778	294.915	1216.48	1198.19	208.488	18.29	355.764	1152.25	1137.12	149.028	15.124	245.406	149266	131024	0	0	66.888
8457-56	1	31	1	131	109	110	116	409.77	385.548	95.772	24.222	219.813	1077.8	1060.34	124.093	17.462	249.948	714.372	698.284	68.334	16.088	79.227	546301	240840	36457.1	34350.1	139.229
8468-57	1	32	2	134	105	137	133	536.156	509.118	125.912	27.038	277.935	951.045	938.583	84.433	12.462	171.657	594.552	583.826	61.289	10.726	122.085	154491	103328	29967.6	27784.8	44.466
8468-59	1	27.8	1	111	92	103	92	484.206	467.466	101.744	16.74	278.66	1210.26	1188.63	124.676	21.636	227.127	956.862	934.28	145.326	22.582	259.458	210790	193764	44729.9	43553	93.948
8472-64	1	32.4	2	156	167	154	117	323.132	320.724	59.103	2.408	66.82	1095.08	1083.09	88.366	11.99	203.886	1012.08	1000.43	59.617	11.648	184.941	175458	118696	16453.5	15968.4	85.873
8472-65	1	44.8	2	131	128	155	140	420.639	401.083	51.258	19.556	270.818	1267.42	1252.88	162.23	14.548	408.777	1220.55	1200.32	138.549	20.236	327.645	154466	133124	7620.74	6385.58	81.236
8472-66	1	29.8	2	121	119	115	104	507.65	491.612	86.864	16.038	233.476	1326.83	1315.71	140.358	11.124	285.546	1052.63	1038.64	105.651	13.994	284.865	81342.8	74739.3	47038.3	44757.4	129.3
8472-67	1	26.6	1	154	127	149	135	366.558	337.854	55.155	28.704	164.745	1195.24	1175.22	148.985	20.022	328.029	812.421	786.991	134.638	25.43	286.023	146407	122804	62650.7	59317	83.418
8472-68	1	32.8	0	157	146	131	110	448.4	424.252	53.434	24.148	264.646	1419.74	1409.76	109.35	9.982	274.032	975.36	959.984	110.815	15.376	296.757	78240.3	65787.9	8758.6	7497.88	99.621
8467-74	1	25.2	2	134	134	134	105	463.692	441.766	75.476	21.926	282.9	1476.22	1460.01	178.622	16.202	348.741	1111.26	1089.39	148.669	21.87	393.435	155475	117657	0	0	164.161
8467-75	1	20.7	1	107	119	116	99	412.114	389.67	72.819	22.444	282.526	1290.22	1275.83	143.986	14.392	283.863	1050.78	1028.54	272.979	22.246	510.426	196825	172007	41910.7	37754	92.529
8467-78	1	25.2	2	167	123	147	116	407.265	378.709	74.565	28.556	235.233	1084.19	1074.25	105.088	9.942	285.057	1193.09	1178.09	134.698	14.998	409.962	309848	215978	100088	97533.7	146.594
8474-81	1	19	2	154	122	130	112	452.875	442.357	110.652	10.518	212.85	1308.18	1295.92	203.387	12.266	323.676	1043.1	1031.58	245.334	11.522	368.958	157431	148191	27931	27340.7	64.433
8474-82	1	21.1	2	132	107	121	103	440.301	400.893	90.053	39.408	243.031	1298.34	1273.36	220.439	24.984	337.788	1154.52	1127.58	231.9	26.94	389.19	101126	72447.4	25965.9	24200.6	128.536
8474-83	1	17	2	157	131	119	106	411.821	363.471	73.146	48.35	275.565	1181.25	1165.13	112.573	16.124	184.926	1078.67	1053.66	151.267	25.012	167.721	150697	128454	47145.8	43889.4	95.421
8474-84	1	20.7	2	146	110	152	126	430.401	408.601	74.913	21.8	291.333	924.795	908.357	112.268	16.438	228.882	825.228	807.506	108.367	17.722	139.227	67013.1	43536.7	48571.9	47130.7	83.8
8474-85	1	21.5	2	140	110	125	112	387.112	355.742	80.191	31.37	316.166	1280.25	1261.56	130.477	18.694	341.124	1019.33	1002.32	158.969	17.01	234.054	132357	106963	6132.67	4664.6	103.44
8474-86	1	21.6	2	134	108	112	98	430.88	405.996	75.551	24.884	264.44	1091.13	1070.65	200.501	20.474	291.327	1041.53	1021.05	189.031	20.488	419.769	331703	285766	51727.2	46656	92.093
8474-87	1	37.7	2	161	134	128	104	398.844	378.32	65.93	20.524	266.104	909.549	886.217	81.757	23.332	132.666	818.682	801.378	113.95	17.304	83.937	126883	106579	22181.7	19918.5	58.268
8474-88	1	19.3	0	133	118	129	112	382.18	364.846	62.716	17.334	273.653	824.052	806.972	93.808	17.08	185.277	997.704	986.852	72.305	10.852	119.769	332285	300751	60932.5	57556.8	69.288
8474-90	1	22	0	138	144	128	105	416.897	397.543	59.14	19.354	361.41	1451.64	1430.33	184.842	21.304	469.104	1128.42	1128.44	300.372	-0.026	545.787	146594	139686	36281.6	33198.9	208.297
8475-91	1	24.7	2	155	117	141	132	447.784	423.432	106.095	24.352	310.479	1240.55	1209.39	179.884	31.158	407.736	1177.2	1172.38	224.976	4.818	407.271	171173	130729	29456.3	23718.4	78.454
8475-92	1	21.6	2	140	106	98	88	385.005	371.393	66.76	13.612	259.399	1197.67	1188.7	73.583	8.964	201.129	1121.61	1121.61	120.811	0	290.946	279533	241907	30612.5	26123.4	75.318
8475-93	1	20.4	2	122	112	102	103	627.644	610.914	102.881	16.73	318.028	1208.52	1197.81	52.132	10.704	276.624	1018.21	1017.12	110.64	1.084	247.443	215224	208686	12462.7	10168.1	64.535
8475-94	1	22.3	2	146	99	102	104	374.805	348.043	61.12	26.762	259.598	1008.94	993.971	63.766	14.968	189.174	1291.16	1289.67	91.962	1.488	181.437	147619	124775	11086.3	8422.36	52.424
8475-95	1	23.9	2	164	170	124	110	268.977	241.753	87.705	27.224	310.206	1007.22	979.5	92.212	27.72	223.248	1266.14	1255.73	125.638	10.418	329.262	192767	178040	1798.77	687.902	82.654
8478-103	1	19	0	139	114	105	90	327.829	298.799	73.337	29.03	271.443	1121.3	1096.19	99.478	25.112	235.842	561.81	559.616	157.951	2.194	234.879	250100	234085	28562.4	23782.3	94.323
8478-104	1	23.1	0	123	82	133	114	438.733	418.671	112.991	20.062	211.721	1267.28	1252.85	91.722	14.43	237.504	1226.4	1229.1	117.13	-2.7	236.94	22982.7	18744.3	103819	82923.3	66.406
8478-105	1	22	0	138	101	123	113	576.262	548.542	153.923	27.72	352.52	1164.58	1145.97	89.954	18.612	228.426	1129.11	1133.33	78.3	-4.212	162.183	184280	132635	40485.4	36803.2	76.549
8478-106	1	22.2	0	129	126	118	107	375.284	347.53	120.569	27.754	293.668	1081.6	1066.22	65.656	15.382	201.192	1178.73	1181.98	123.838	-3.254	238.629	601942	560587	90435.7	84735.7	67.883
8478-107	1	23.5	2	133	115	117	97	325.865	293.289	100.902	32.576	269.556	1318.89	1299.08	135.238	19.812	345.408	1155.24	1157.54	161.904	-2.296	343.389	151907	144021	40494	37927	70.936
8478-108	1	28	2	157	134	117	100	405.261	381.335	116.567	23.926	291.905	1198.99	1179.05	77.412	19.936	182.526	769.164	769.392	91.28	-0.228	276.633	364050	339385	18948.2	15903.4	73.447
8478-109	1	20.3	2	141	185	128	113	454.344	428.964	90.195	25.38	286.019	1206.53	1188.13	94.348	18.404	324.441	1179.56	1178.42	144.398	1.136	419.397	286401	240021	57521.4	54536.8	73.447
8479-114	1	23.2	2	129	131	119	93	508.695	484.343	93.196	24.352	327.092	1425.3	1408.8	137.693	16.5	329.937	1299.64	1298.55	185.11	1.084	381.144	92510.3	78699.5	9751.65	8469.74	80.192
8479-115	1	23.6	2	140	139	110	93	330.941	307.369	70.592	23.572	345.22	1326.04	1309.13	132.048	16.914	306.861	837.54	835.9	121.384	1.64	323.388	261882	239502			300.52
8479-116	1	17.9	1	177	120	174	141	454.248	430.782	67.207	23.466	338.912	1509.87	1495.11	166.508	14.762	469.614	1175.81	1175.81	232.447	0	515.283	376055	342634	77360	69068.6	551.324
8479-117	1	19.4	0	164	124	120	105	468.47	448.762	72.209	19.708	345.071	628.578	612.782	59.961	15.796	231.684	844.35	844.35	92.943	0	288.384	115298	103042			59.612
8479-118	1	16.7	1	151	122	122	107	462.916	443.668	71.358	19.248	316.538	1313.33	1298.16	99.232	15.176	366.951	872.007	872.007	181.51	0	401.334	126513	94295.2	13532.5	12511.9	86.051
8479-119	1	19.3	1	125	89	118	105	416.227	380.177	67.016	36.05	250.137	1018.6	991.626	121.592	26.976	285.192	1228.76	1220.91	249.981	7.846	504.657	198603	167569	21507.3	11637.6	42.872
8499-125	1	33.3	2	153	116	111	89	459.516	419.886	172.802	39.63	297.07	1122.62	1091.59	171.097	31.034	256.551	1071.86	1044.59	121.22	27.27	288.948	97688.5	75121.2	9502.18	5590.08	111.407
8507-134	1	20.7	2	148	126	124	110	394.63	356.176	68.697	38.454	227.638	1001.13	984.63	133.962	16.5	285.957	985.272	983.582	113.694	1.69	304.824	151381	119612	13034.4	11350.7	94.766
8507-135	1	22.7	2	154	132	130	115	554.043	512.795	95.24	41.248	330.742	919.872	901.426	125.764	18.446	364.011	1102.71	1098.24	160.514	4.466	413.646	345695	325918	20599.5	15661	69.016
8507-136	1	20.6	1	146	115	141	124	442.037	408.007	86.662	34.03	304.917	1033.82	1017.57	135.263	16.252	377.37	932.46	928.65	76.801	3.81	294.384	57091.6	48442.7	21041.4	12469.7	80.734
8507-137	1	25.8	0	130	119	123	110	468.47	433.354	80.83	35.116	318.972	1050.49	1035.82	126.648	14.678	157.212	979.158	971.414	107.014	7.744	351.204	177784	140837	95104.7	75209.4	86.741
8512-138	1	27.9	2	143	118	135	114	477.569	435.507	145.579	42.062	298.734	772.173	751.119	138.135	21.054	202.215	1074.91	1064.39	183.883	10.52	313.263	152324	136762	13737.5	9269.88	53.132
8512-139	1	19.1	2	111	97	161	125	482.645	450.051	77.297	32.594	267.668	985.779	970.769	92.286	15.01	270.807	854.079	854.079	160.596	0	326.889	230132	214777	21416.4	20729.3	74.824
8512-140	1	34.5	2	147	131	124	139	462.149	422.105	92.239	40.044	292.923	1271.25	1251.81	124.488	19.44	296.442	1206.24	1200.57	143.908	5.676	289.008	134870	121215	2041.46	1011.25	154.111
8512-141	1	39.2	1	163	135	131	126	390.033	360.117	75.402	29.916	289.595	1062.67	1048.49	128.44	14.182	282.378	815.304	814.724	108.241	0.58	244.005	473239	428798	26937.7	24411.1	100.306
8512-142	1	21.4	1	132	106	157	132	585.744	548.222	101.945	37.522	353.439	1114.29	1090.25	82.37	24.036	243.513	938.577	928.865	83.481	9.712	224.004	132609	120111	54294.3	48085.1	85.102
8512-143	1	20.3	0	132	125	125	118	443.186	409.272	76.445	33.914	304.42	943.032	930.176	107.823	12.856	254.124	961.785	960.397	188.873	1.388	382.332	239281	233591	47821.4	42846.2	81.218
8512-144	1	21.4	0	141	118	133	122	385.532	345.914	80.511	39.618	249.59	790.569	770.095	88.531	20.474	164.118	789.036	784.772	117.676	4.264	274.632	162140	145371	52612.4	51342.5	46.643
8512-145	1	19.4	2	128	118	112	106	440.026	406.422	104.286	33.604	340.651	1109.26	1090.4	94.741	18.86	259.494	972.207	970.517	147.234	1.69	352.704	263538	223931	50295	47420.1	69.709
8511-152	1	28.3	0	120	101	137	119	427.815	381.873	86.832	45.942	259.424	1037.66	1003.15	136.539	34.512	274.515	1089.78	1073.76	141.126	16.02	341.139	241926	219914	63499.6	59081.5	75.061
8516-153	1	25.8	2	151	128	141	115	485.183	453.287	114.481	31.896	347.331	839.271	813.993	163.808	25.278	215.193	974.988	971.33	194.844	3.658	389.082	140548	122614			95.333
8516-154	1	20.4	2	135	143	116	98	445.437	403.957	106.861	41.48	306.183	1075.64	1053.35	122.574	22.296	237.504	1247.8	1239.35	238.882	8.452	485.655	133067	117732	37352.2	35448.6	83.492
8516-156	1	24.9	1	175	166	125	110	393.098	352.006	67.782	41.092	298.858	1022.57	1005.78	133.128	16.79	300.084	1205.97	1203.67	148.379	2.296	411.648	191243	146721	51875.5	47513	69.851
8516-157	1	21.2	0	138	105	124	143	449.22	418.722	114.524	30.498	327.862	1042.03	1029.29	162.532	12.732	353.142	1287.96	1287.96	149.743	0	377.142	191704	177255	46586.8	41206.6	83.208
8522-164	1	24.4	1	163	142	107	99	398.126	361.806	76.786	36.32	322.275	1187.87	1169.88	163.538	17.99	315.045	1197.21	1197.21	128.528	0	351.078	349125	269072	26117.6	23362.7	142.08
8522-165	1	22.8	2	144	104	122	117	353.448	319.262	64.121	34.186	214.726	1167.62	1149.88	84.825	17.742	190.518	1028.08	1028.08	98.07	0	226.128	406085	379368	4596.61	3260.08	59.336
8527-173	1	27.2	2	166	135	129	113	367.154	332.06	76.291	35.094	232.585	1382.37	1378.22	137.163	4.15	440.065	1002.92	1004.21	139.708	-1.286	291.072	633104	595364	26646.1	22251.6	110.678
8527-174	1	25.6	2	136	125	116	103	423.542	366.438	97.815	57.104	308.462	1426.02	1416.09	154.546	9.938	435.681	1103.4	1102.57	83.127	0.832	257.943	84152.8	70056.6	12927.6	9691.27	120.199
8527-176	1	27.9	0	140	129	140	110	266.443	220.753	88.466	45.69	251.196	1047.29	1036.75	218.249	10.538	445.546	1100.76	1089.38	153.37	11.378	372.579	294838	243903			104
8541-187	1	17.8	2	103	87	125	97	500.514	459.216	78.417	41.298	202.571	1542.82	1532.82	138.081	9.992	524.462	1846.39	1826.41	190.809	19.984	397.497	176928	158044			114.726
8541-188	1	23	2	159	134	147	116	539.304	511.938	68.584	27.366	256.95	1230.84	1230.84	70.032	0	257.025	1475.71	1464	62.16	11.702	226.02	256262	236514	28864.6	27870.7	59.523
8541-189	1	20.3	1	138	111	129	101	436.877	393.353	68.729	43.524	257.077	1217.62	1214.29	94.218	3.33	334.296	1674.4	1656.95	136.783	17.448	265.353	178529	169915	20670.8	16416.4	82.263
8541-191	1	18.6	0	147	120	110	90	424.095	390.991	72.643	33.104	280.725	1215.07	1215.07	137.703	0	363.89	1832.93	1820.21	126.193	12.724	379.605	211349	187807	23783.8	22535.1	77.427
8542-192	1	24.3	2	130	113	111	103	463.66	419.962	91.389	43.698	264.833	1299.51	1291.54	178.84	7.972	427.461	1791.27	1776.08	157.319	15.192	363.147	232806	220714	28832.2	13330.8	115.035
8542-193	1	19.4	2	157	115	132	91	554.964	520.514	87.79	34.45	284.983	1721.11	1721.11	136.137	0	657.084	2332.45	2321.18	242.593	11.278	720.033	147890	141778	5764.61	5034.7	106.597
8542-194	1	18.5	0	143	117	102	122	509.423	484.105	88.394	25.318	259.922	1458.69	1458.47	141.671	0.218	485.552	1738.5	1726.16	138.164	12.336	285.84	232806	220714	74048.4	70228.6	101.092
8542-195	1	19	0	126	92	136	97	545.613	497.173	75.059	48.44	254.864	1408.82	1401.77	146.422	7.044	436.229	2226.7	2210.76	269.084	15.932	597.381	234837	215814	95490.6	84457.5	95.999
8542-196	1	23.7	0	115	97	136	123	387.85	344.796	48.098	43.054	253.894	1397.18	1393.96	65.174	3.222	367.726	1546	1530.7	103.14	15.298	224.037	189754	174239	47574.9	41362.8	134.482
8544-197	1	25.6	1	155	146	122	123	485.241	437.503	65.758	47.738	299.041	1669.01	1661.63	161.429	7.372	551.315	2073.29	2055.35	189.765	17.94	535.578	246655	219364	13902.9	12233	152.848
8544-198	1	25.7	2	171	134	141	133	532.498	479.024	61.941	53.474	250.543	1648.77	1642.55	255.148	6.224	534.326	2683.7	2662.55	401.447	21.148	773.775	325849	286971	30546.4	23971.6	119.562
8549-207	1	26.2	2	175	176	150	126	442.743	421.991	114.46	20.752	272.884	1323.57	1322.43	109.954	1.146	346.353	1656.24	1644.93	106.424	11.314	259.959	78784.8	73592.2	7530.46	5237.39	99.6
8549-208	1	22.8	2	149	131	122	108	464.047	413.617	166.037	50.43	286.985	1408.82	1400.03	186.479	8.79	475.687	1680.17	1662.97	132.025	17.2	329.685	79522.3	68999.8	34612.6	29134.9	117.658
8576-214	1	19.6	1	140	119	118	101	718.316	686.384	116.393	31.932	342.776	1318.95	1307.92	67.927	11.03	291.55	2057.91	2034.4	179.819	23.51	336.855	109048	96674.7	52812.7	51893.6	97.131
8576-215	1	27.3	2	141	117	125	109	630	627.716	178.237	2.284	354.389	1608.78	1608.78	96.782	0	435.133	1860.71	1846.5	92.949	14.204	284.34	69537.8	59486.2	8173.63	7299.21	82.366
8576-216	1	22.8	1	140	120	126	113	606.593	597.223	86.365	9.37	325.64	1770.02	1770.02	94.731	0	471.851	981.525	967.885	81.131	13.64	184.362	58924.4	50131.7	12665.8	7220.04	89.157
8576-217	1	24.8	0	142	129	122	91	485.518	463.234	86.896	22.284	303.088	1342.06	1330.15	80.775	11.904	292.098	1694.06	1667.98	87.577	26.082	308.103	162947	153554	47946	26019.4	96.565
8576-218	1	23.4	0	152	140	126	107	473.51	443.278	107.285	30.232	298.198	1558.27	1544.51	55.861	13.76	372.658	1744.69	1726.33	89.511	18.364	170.976	79076	87672.1	46244.2	42289.8	98.777
8571-224	1	22.9	2	161	143	145	120	591.708	575.45	114.17	16.258	359.89	1112.94	1104.09	97.187	8.846	244.42	1698.55	1682.65	67.808	15.896	217.347	271002	223509	12800.3	10673.1	74.391
8571-225	1	20.3	2	136	127	159	147	355.478	320.544	83.611	34.934	314.786	1016.06	1001.1	104.421	14.96	293.742	1425.07	1403.71	130.275	21.36	196.245	252099	231061			81.697
8571-226	1	23.9	1	134	124	105	95	419.281	403.089	43.17	16.192	233.154	1069.92	1069.04	42.554	0.874	194.55	1151.81	1138.76	60.073	13.042	98.997	281747	231039	13291.8	11881.8	64.205
8571-227	1	22.5	1	139	129	124	107	392.221	376.161	65.999	16.06	272.61	874.575	872.501	80.02	2.074	241.68	1326.79	1311.91	97.891	14.874	285.021	295803	250715	33347.3	29974.9	75.009
8571-228	1	17.9	0	153	129	145	117	611.739	591.177	50.707	20.562	328.148	1126.8	1120.57	94.407	6.224	299.771	1550.27	1530.78	161.002	19.492	342.933	229005	210615	36556	31894.6	137.774
8572-229	1	27.8	1	110	103	143	117	527.573	510.983	86.824	16.59	299.21	686.403	684.819	21.311	1.584	148.515	1237.48	1222.85	23.299	14.628	126.93	61052.5	34802.2	19121.4	12689.5	47.073
8572-230	1	19.1	2	133	102	145	121	398.917	367.361	103.275	31.556	296.322	1343.97	1329.83	123.073	14.142	429.105	1949.37	1930.66	214.383	18.716	478.488	175742	151373	20749.7	19011.3	80.205
8572-231	1	28.4	1	134	123	132	130	522.206	511.908	113.929	10.298	305.427	895.449	893.701	58.668	1.748	204.414	1617.36	1606.08	50.066	11.278	203.823	137175	104509	12247.3	10700.1	51.034
8572-232	1	26.3	0	125	110	117	87	440.585	418.367	160.916	22.218	303.699	884.454	876.482	130.685	7.972	304.155	1815.84	1799.03	89.848	16.812	308.172	274065	234019	60754.3	57559.8	117.658
8572-233	1	26.5	0	140	123	110	127	341.921	309.835	123.157	32.086	273.095	1275.3	1267.16	86.741	8.136	306.347	1613.51	1594.34	150.995	19.174	319.851	357404	342582	52741.9	49806	95.485
8581-239	1	24	2	150	135	129	110	561.051	541.681	155.191	19.37	332.933	1241.36	1233.6	82.395	7.754	293.742	1851.52	1833.37	146.514	18.152	244.662	188859	151207	50601.7	37082.3	97.348
8581-240	1	23.4	2	141	117	167	125	438.427	412.633	66.7	25.794	281.126	1129.19	1124.44	90.52	4.75	319.5	1767.34	1754.44	72.996	12.9	214.137	292338	268779	8400.76	6287.95	70.421
8581-241	1	25.4	2	141	110	142	129	578.593	562.533	149.489	16.06	330.741	1057.81	1053.98	100.777	3.822	287.166	1683.16	1671.04	140.313	12.124	391.827	198818	164139	29277.8	26625.8	107.363
8581-242	1	27.9	0	143	119	136	110	463.549	460.469	57.81	3.08	167.225	974.157	974.157	36.885	0	202.222	1195.18	1184.18	32.293	10.996	126.792	366359	268437	114739	95304.3	46.776
8581-243	1	24.4	0	139	119	132	109	466.261	448.679	110.716	17.582	281.526	1013.03	999.93	106.715	13.104	263.053	1424.21	1404.93	190.41	19.28	152.538	130819	123993			57.959
8582-245	1	25.7	0	141	123	119	120	594.696	590.954	79.818	3.742	259.922	1238.01	1228.08	98.294	9.938	304.703	1878.44	1856.1	233.661	22.346	495.492	434111	382057	77976.2	71540.5	82.828
8579-246	1	26.8	2	155	119	140	123	575.605	572.393	74.334	3.212	294.425	925.083	921.917	100.156	3.166	263.601	1786.14	1775.5	124.965	10.644	285.021	212240	208865	0	0	42.826
8579-247	1	22.8	2	143	107	137	109	538.253	512.061	104.749	26.192	315.376	1167.27	1151.11	118.16	16.162	304.155	1757.94	1734.57	116.278	23.368	211.062	173728	145006	37277.3	32549.8	77.153
8579-248	1	19.2	1	145	130	157	145	566.585	553.439	127.965	13.146	297.039	1170.77	1160.84	156.22	9.938	310.731	1531.04	1514.23	178.438	16.812	358.23	217482	196461	32105.1	30098.7	88.725
8579-249	1	20.3	1	145	114	116	99	449.752	449.752	71.929	0	332.992	1057.97	1057.97	77.617	0	272.917	1697.48	1685.28	88.774	12.196	323.673	211928	173780	7553.86	5530.71	80.658
8579-250	1	28.4	0	153	134	153	128	347.502	329.248	148.789	18.254	320.923	1065.3	1052.3	178.489	12.996	307.991	1787.42	1770.93	124.75	16.496	310.632	167015	115819	39575.6	37053.2	77.709
8579-251	1	24.4	2	127	118	117	103	372.981	341.299	114.513	31.682	294.404	1031.84	1020.91	169.797	10.92	397.319	1728.67	1711.47	136.016	17.2	305.85	87233	77370.8	0	0	131.397
8592-254	1	23.9	2	141	114	134	108	388.9	362.1	130.448	26.8	271.001	1322.94	1309.72	173.819	13.214	285.522	1098.05	1069.45	92.225	28.598	503.793	24118.3	20696.6	6148.75	3597.77	76.43
8592-255	1	29.6	2	158	132	131	112	438.997	410.921	136.716	28.076	351.562	1176.51	1156.09	175.493	20.422	331.008	896.979	866.837	76.682	30.142	360.699	209385	185352	11542.9	10680.8	92.007
8592-256	1	29.6	0	143	128	109	104	345.686	326.988	87.087	18.698	298.768	1285.65	1281.23	47.494	4.422	211.538	988.374	962.518	65.352	25.856	125.112	135782	128452	19804.6	18808.9	71.478
8592-257	1	21.1	0	175	155	147	123	326.23	304.092	107.59	22.138	299.547	1459.64	1449.16	107.579	10.484	310.731	996.468	960.766	104.367	35.702	479.553	250798	195567	36884.8	33870.9	97.126
8602-266	1	39.2	2	162	129	127	126	508.454	479.046	155.008	29.408	332.48	1149.83	1112.1	251.622	37.728	530.571	929.751	894.473	92.548	35.278	457.437	114354	60473.4	13700.2	12141	123.608
8625-276	1	21.6	2	136	105	128	82	436.559	416.417	87.573	20.142	304.78	994.782	968.178	96.508	26.604	316.227	823.731	792.393	77.648	31.338	170.511	123465	102320			80.714
8625-277	1	24.9	1	147	117	121	108	511.609	461.895	92.917	49.714	323.306	1237.55	1198.98	106.534	38.564	458.46	985.239	947.297	83.783	37.942	317.583	173329	168355	34415.4	29410.2	156.21
8626-279	1	26.7	2	161	124	129	107	546.505	523.257	36.098	23.248	337.2	950.358	907.598	126.746	42.76	305.571	833.262	795.55	93.63	37.712	176.559	272859	226705	10416.4	6729.95	86.388
8626-280	1	36.4	2	154	140	167	153	478.482	468.05	73.338	10.432	275.098	890.454	853.28	56.84	37.174	268.524	833.262	808.45	76.024	24.812	160.86	50245.5	41971.5	19083.2	17530.2	122.05
8629-292	1	26.6	2	152	120	140	128	380.295	363.649	115.8	16.646	327.737	1338.35	1306.48	166.758	31.876	413.892	1011.09	977.013	80.999	34.08	66.456	87790.5	66479.5	28455.5	27099.3	95.442
8629-293	1	26.5	2	111	112	145	135	385.362	354.79	85.775	30.572	273.362	1133.34	1094.25	94.214	39.096	357.765	1049.74	993.569	99.263	56.17	327.393	421951	398637	3125.83	2387.34	144.512
8629-294	1	27.2	1	128	137	146	105	291.382	269.132	66.026	22.25	237.445	906.186	880.722	117.936	25.464	316.086	851.28	827.588	67.891	23.692	181.332	205705	189933	8008.57	5654.86	82.03
8629-295	1	28.8	0	132	116	126	119	378.861	369.651	80.018	9.21	288.392	1130.58	1105.23	98.779	25.344	338.127	903.897	878.157	77.313	25.74	129.09	165739	158088	4655.69	3193.63	117.374
8629-296	1	23.4	0	140	121	123	102	376.853	343.895	109.606	32.958	329.207	971.25	939.06	126.379	32.19	334.017	809.499	753.019	96.917	56.48	286.608	124946	107656	9363.36	7871.42	92.234
8631-302	1	21	2	113	91	144	112	285.167	270.075	65.057	15.092	259.044	1235.28	1212.1	112.086	23.182	398.469	806.268	781.764	96.93	24.504	426.357	208998	191874	18548.1	12062.9	116.217
8631-303	1	19.7	2	150	117	144	117	341.718	321.798	58.233	19.92	248.913	1013.79	985.981	95.797	27.806	400.104	884.706	853.522	77.223	31.184	361.974	483626	418275	41488.2	36958.3	72.458
8631-304	1	22.7	1	131	114	128	111	301.755	293.543	62.014	8.212	256.572	681.921	658.259	86.849	23.662	310.62	637.287	612.667	72.944	24.62	137.31	87034.1	73513.2	16842.4	14766.7	78.349
8631-305	1	23.1	0	153	107	120	110	296.592	283.72	72.915	12.872	231.567	1004.1	983.679	79.737	20.418	342.306	790.308	772.37	79.014	17.938	276.636	171738	145737	0	0	103.173
8635-311	1	22.7	2	144	122	132	106	382.351	353.911	102.005	28.44	279.195	1017.43	985.967	76.135	31.468	346.275	951.816	918.082	83.538	33.734	287.67	41727.7	32134.6	21973.8	20120.5	75.298
8635-312	1	26.7	2	171	145	138	118	387.513	360.599	51.726	26.914	230.387	892.089	865.725	58.813	26.364	229.284	812.373	790.071	72.97	22.302	161.229	248503	218600	13083.8	10895.7	65.411
8635-313	1	25.6	2	139	104	123	117	441.483	410.629	118.652	30.854	321.458	1100.25	1066.8	119.404	33.45	381.651	956.256	931.404	67.634	24.852	172.155	352184	322376	33144.5	31465.5	142.934
8635-314	1	26.8	2	149	135	126	110	429.675	402.465	85.485	27.21	308.409	1000.45	961.41	74.781	39.036	299.583	1096.22	1075.77	81.463	20.448	368.283	105007	93766.1	42026.2	39536.7	73.773
8635-315	1	34.2	0	149	110	134	131	422.505	395.847	40.614	26.658	208.521	875.856	840.664	65.673	35.192	292.131	847.755	827.423	78.769	20.332	199.929	161335	134184	4116.01	2853.77	74.93
8643-320	1	24.3	2	153	117	133	111	348.411	314.419	87.302	33.992	236.688	994.782	962.892	120.552	31.89	355.5	879.744	851.842	94.777	27.902	263.961	310935	293608	42212	39682.4	139.148
8644-321	1	21.6	2	144	132	128	111	378.909	347.927	91.189	30.982	275.9	1024.74	996.691	116.583	28.046	291.087	918.261	894.067	101.222	24.194	226.623	131180	119954	9450.98	4370.59	140.252
8644-322	1	21.6	2	144	132	128	111	378.909	347.927	91.189	30.982	275.9	1024.74	996.691	116.583	28.046	291.087	918.261	894.067	101.222	24.194	226.623	131180	119954	9450.98	4370.59	99.492
8644-323	1	20.9	1	134	122	126	105	343.248	308.324	47.649	34.924	237.111	1116.1	1077.97	99.399	38.134	421.032	1066.84	1037.97	83.925	28.868	435.639	195740	146252	0	0	83.082
8644-324	1	23.6	0	140	131	144	119	320.637	284.739	67.845	35.898	243.212	923.301	885.347	73.519	37.954	263.649	946.071	917.629	91.168	28.442	139.857	204173	195049	25242.1	21556	82.451
8644-325	1	24.6	0	140	114	138	111	321.689	290.071	97.02	31.618	253.366	1412.48	1378.79	142.622	33.69	341.538	1206.29	1179	101.338	27.284	370.512	280159	260847	36452.1	32753.2	129.102
8390-1	0	25.1	0	158		124	123	249.8	213.1	60.8	36.7	262.4	1311.8	1294.9	143	16.9	409.7	1021.3	998.1	284.4	23.3	241.2	132992	99935.3			46.137
8390-2	0	40.7	0	157		129	113	289	259	70.5	30	248.2	1089.4	1067.6	90.5	21.8	233.1	908.2	885.5	163.2	22.7	112.1	74173.4	67679.3			65.72
8390-3	0	25.4	0	134		120	108	339.3	293.1	72.4	46.3	256.3	1521.8	1502.7	185	19.1	526.7	1107.3	1082.2	198.1	25.1	398.3	345501	266334			77.71
8390-4	0	27.9	2	154		138	119	226.4	198.2	191.3	28.2	286	1337.4	1315.4	266.6	22	479.3	1076.7	1051.9	168.5	24.8	180.1	177742	159296	8136	6046	65.442
8390-5	0	28.1	2	135		122	112	172.9	149.6	89.4	23.3	209.8	1779.1	1756.6	226.7	22.5	462.1	1264.1	1241.2	206.8	22.9	302.9	385585	266756	55419	51955	78.265
8390A-6	0	23.9	2	152		141	140	177.9	162.6	136.7	15.3	172.5	1623.5	1605.2	167.5	18.3	339.5	1263.5	1247.7	220.9	15.9	183.1	89044.3	78723.6	10044	8558	37.48
8391-12	0	24.1	0	145		107	98	162.6	151.1	96.5	11.5	179.5	652.3	639.1	34.7	13.1	70.1						145578	120530	77314	70686	14.426
8448-26	0	36.9	0	146	134	134	121	228.3	189.9	93.7	38.4	260.6	1489.9	1448.2	284.6	41.6	556.7	1857.9	1812.5	476.8	45.5	558.3	67946.1	61853	30489	28418	76.691
8448-27	0	32.1	0	176	156	157	141	235.7	205.3	88.3	30.3	266.8	1591.8	1575	273.2	16.8	563.8						278603	229335	61552	59993	58.729
8448-28	0	34.6	2	159	128	130	119	197.7	162.8	57.2	35	261.5	1477.9	1453.3	165.6	24.7	389.1	1816.7	1781.4	365.6	35.3	571.4	158870	142617	34103	30131	83.774
8448-29	0	43.9	2	151	123	124	116	192.1	169.3	82.4	22.8	234	1251.7	1229.8	122.6	21.9	270.9	1209.5	1180	194	29.5	412.7	110820	100235	2353	860	58.729
8448-30	0	41.3	2	177	139	142	133	200.6	163.9	74.7	36.7	228	1594	1575.7	257.2	18.3	470	1552.6	1525.7	369.8	26.9	567.3			2882	576	79.978
8449-31	0	40.9	2	164	158	124	132	207.5	182.4	135.4	25.1	289.5	1268.8	1244.6	236.9	24.2	303.9	1306.2	1264.2	251.8	42	351.6	204126	169131	27015	22549	41.045
8449-32	0	43.4	2	188	143	152	120	273.9	255.9	211.1	18.1	298.6	1496.9	1471.6	254.6	25.3	407.2	1466.5	1435.5	427	31	658.6	81477	68537.2	29499	26665	105.718
8449-33	0	25.9	0	193	165	112	102	268.5	268.5	99.5	0	324.9	1511.8	1492.8	297.4	19	496.3	1195.8	1170.4	295.4	25.3	623.9	285361	240513	22845	17636	81.83
8454-39	0	25.3	0	184	162	160	140	227.7	184.5	69.7	43.2	277.5	583.2	562.4	172.9	20.8	362.9	1164.3	1125.7	177.9	38.7	336.2	141571	117365	45564	44021	75.534
8454-40	0	28.4	0	147	134	170	162	286.3	278.8	115.9	7.5	317.1	1295.9	1278.1	182.9	17.9	406.1	1276.1	1257.5	230.1	18.5	468.3	16701.4	14139.9	2702	1342	113.402
8454-41	0	30.6	2	127	103	144	123	234.3	217.1	68	17.3	255.1	1064.2	1035.2	178.2	29	351.1	1201.3	1176.5	223.3	24.8	402.8	198034	148011	7317	6527	100.07
8454-42	0	29.8	0	166	132	139	129	298.6	244.5	93.3	54.1	291.1	1692.3	1664.4	182.4	27.9	486.7	1232.1	1203.7	205.1	28.4	431.2	210848	166273	19575	18220	79.191
8454-43	0	27.8	2										770.6	749.5	71.1	21.1	173	1424.8	1394.6	274.2	30.1	613.4	326521	244393	2615	1498	18.407
8454-44	0	34.2	2	173	136	151	136	206.6	199.6	57.5	6.9	219.3	1477.3	1455.9	344.9	21.4	661.3	904.9	878.9	104.5	26.1	247.3	66836.1	59520.9	15814	13889	75.488
8454-45	0	37.3	2	179	132	124	119	315.2	246.5	110.4	68.7	283.6	1451.5	1413.7	323.6	37.9	484.2	1560.5	1515.4	420.5	45.2	632.3	229781	208715	9039	6542	71.923
8454-46	0	30.5	2	180	148	116	106	273.8	242.3	106.5	31.5	233	980.9	961.7	129.8	19.2	239.4	845.3	819.9	140.2	25.4	396	137103	130733	27296	24997	41.792
8456-47	0	30.5	2	149	114	130	116	260.8	246.8	103.7	14	248.1	1088.9	1068.6	211.9	20.3	343.1	1031.1	1004.5	143.9	26.6	219.8	108698	99110.5	0	0	83.146
8456-48	0	31.7	2	131	121	123	109	299	250.8	108.4	48.2	245.6	1236	1210.3	361.7	25.7	531.2	1573.5	1549.1	356.1	24.3	486.3	291144	233394	15696	14454	82.055
8456-49	0	43.1	2	167	143	142	137	243.2	199.1	72.7	44	264.7	992.1	965.9	125.5	26.2	235.1	776.8	750.6	122.2	26.3	193.1	35438.7	32294.6	6138	4048	83.582
8456-50	0	34.8	1	148	128	137	123	327.2	306.1	72.8	21.1	248.2	1122.2	1107.1	107	15.1	297	939.8	920.3	113.2	19.5	189.6	199837	154273	23457	16000	44.738
8456-51	0	41.8	1	149	122	134	134	333.3	299.5	108.2	33.7	290.3	865.2	847.5	99	17.7	227.1	604.1	586.2	143.3	17.9	154.5	52186	33018.8			66.506
8469-61	0	38	2	167	146	140	126	390.7	363.4	101.4	27.3	284.9	1269.2	1240.8	178.7	28.3	292.2	791.1	756.8	125.3	34.3	195.1	37397.9	30555.5	31847	28322	63.887
8471-62	0	42.1	2	166	134	144	119	350	321.3	48.4	28.7	165	1263.6	1242.7	131.1	20.9	274.5	867.6	838.5	72.9	29.2	78.3	25344.9	20301	13543	5686	43.538
8471-63	0	34.6	0	159	148			261.7	195.8	43.1	65.9	55.5	1155.2	1135.4	97.8	19.8	235.3	804.3	783.6	72.4	20.7	143.9	42003.3	27724.8	20241	12712	153.413
8466-69	0	35.9	2	149	128	155	142	415.5	399.7	86.7	15.8	257.4	1587.1	1562	258	25.1	422	1011.1	974.8	260.1	36.3	317.8	201072	191037	31771	28164	93.948
8466-70	0	31.5	2	167	130	144	136	422.9	383.2	125.6	39.7	264.1	1881.7	1857.8	271.7	23.9	566.9	1552	1526.5	434.2	25.5	617.6	91251.9	84767.6	13222	11485	168.089
8466-71	0	32.3	2	151	151	168	156	430.6	380.9	101.5	49.7	295.9	1394.5	1369.8	166	24.7	351.1	1204.6	1176.3	335.2	28.4	452.7	184748	164799	0	0	93.238
8466-72	0	28.1	1	166	124	155	130	387.3	359.5	62.6	27.9	231	1540.3	1514.7	213.7	25.6	437.6	1109.7	1080.6	334.8	29.1	401.9	155108	124267	12597	10037	61.269
8466-73	0	32.4	0	170	132	169	167	478.2	447.1	93.5	31.1	275.3	1600.6	1572	235.5	28.5	469.5	1152.2	1115.7	365.9	36.6	577.5	276957	173204	44985	42695	96.021
8473-79	0	33.9	0	191	164	128	126	418.7	379.4	74.7	39.3	195.7	1020.1	991.8	146.9	28.4	231.1	1023	997	123.8	26	272	72615.9	62591.2	35167	26565	97.657
8473-80	0	32.4	2	139	122	131	118	647.3	612.7	113.4	34.6	288.7	1220.5	1189.5	184.5	30.9	301.3	1377.1	1343.3	302.9	33.8	436.4	174162	112599	16528	13320	75.071
8476-96	0	19.6	2	174	154	126	108	418.2	384.4	103.8	33.9	300.7	1266.5	1238.9	85	27.6	180.5	1215	1205.5	186.6	9.5	293.6	54630.8	42098.1	75955	66684	59.76
8476-97	0	34.9	2	188	145	149	121	356.6	320.3	72	36.3	258.5	1039.8	1012.5	68.1	27.3	174.5	1111.7	1100.9	69	10.8	246.3	154251	123565	51629	50183	41.887
8476-98	0	33.4	2	173	140	160	159	331	285.2	127.3	45.8	300	1387.4	1346.7	224.8	40.7	380.6	1557.2	1540.7	296.1	16.5	505.2	298918	256276	44322	42979	92.649
8476-99	0	28.2	2	173	135	131	113	408	372.5	85.1	35.6	285.4	954.1	925.6	112.1	28.6	222.7	1143.7	1135.4	114.8	8.3	209.6	113893	103329	0	0	55.132
8476-100	0	24	2	176	161			423.1	381.1	82.8	42	354.9	1489.8	1458.1	170.7	31.6	423.7	1272.8	1266.7	179.1	6.1	468.6	161795	149684	26739	24719	80.389
8476-101	0	27.5	0	197	152			266	230.6	68.5	35.3	251.1	1116.3	1095.8	128.1	20.5	294.6	951.6	939.7	89	12	193.6	111660	101371	21070	19815	61.384
8476-102	0	25.5	0	177	208	83	85	325.4	289.1	101.6	36.3	333.2	1029.7	1006.8	46.9	22.9	71.9	1085.3	1079.3	93.1	6.1	237.8	250004	221758			88.365
8480-110	0	33.9	2	155	144	111	100	423	370.8	82.5	52.2	248.6	1345.4	1306.3	212.6	39.1	412.1	1208.3	1192.1	245.5	16.2	391.5	144614	136211	43623	38489	103.185
8480-111	0	32	2	176	158	126	114	392	351.5	139	40.5	324.5	1208.9	1178.3	141.2	30.6	319.5	1284.2	1279.6	165.8	4.6	338.5	337897	264946	58693	58396	65.028
8480-112	0	36.6	2	158	143	123	125	509.3	485.2	125.6	24.1	356.1	1175.7	1153.5	104.9	22.2	277.4	1288	1284.3	128.1	3.7	378	130572	117541	6832	3499	104.071
8480-113	0	34	0	137	121	120	111	369.5	342.3	114.8	27.2	320.2	1016.2	978.9	209.5	37.3	393.7	800.3	784.2	195.6	16.1	390.3	86058.8	76086.3	13898	11314	101.757
8481-120	0	38.1	2	167	126	139	119	302.9	264.1	94.3	38.8	330.8	1127	1084.9	223.5	42	390.8	1444.7	1410.9	368.8	33.8	614.1	166364	136432	30751	26875	67.883
8481-121	0	26	2	161	146	118	103	395.2	349.9	70.6	45.3	297.6	1640.2	1595.3	334.2	44.9	750.1	1610.8	1592.2	386.5	18.6	711.4	215196	200828	67308	59193	96.686
8481-122	0	26.1	0	130	111	124	115	451.1	437.2	60.7	13.9	265.8	886.3	870.3	85	15.9	185.6	1006.5	1005.5	146.5	1	310.6	246293	218035	5353	4603	55.181
8498-123	0	44.7	2	154	143	132	116	449	408.4	93.5	40.6	286.7	1308.2	1256.6	155.7	51.5	383.5	1278	1253.9	192.4	24.1	386	140145	119202	33599	30674	79.503
8498-124	0	37.7	2	169	129	142	125	365.7	321.5	110.8	44.2	218.7	1429.8	1380.8	215.8	49	463.1	1058.5	1044.3	255.2	14.3	366.5	174880	135753	15935	12274	194.812
8505-126	0	26.4	2	155	144	138	135	371.2	326	65.6	45.2	285.4	1113.1	1083.7	112	29.4	330.1	1062.3	1054.1	156.8	8.1	366.5	25414.8	20011.1	0	0	80.832
8505-127	0	25.9	2	173	160	139	126	441.1	402.8	111.7	38.3	316	1212.8	1183.3	152.1	29.5	443.1	1205.4	1198.3	152	7.1	271.4	345641	244705	47703	46126	92.796
8505-128	0	35	2	135	113	147	140	345.9	302.7	81.7	43.2	259.5	912.7	875.1	119.2	37.7	248.5	881.9	862.8	98.5	19	134.7	150037	115948	53877	52940	71.133
8505-129	0	33.3	2	120	113	119	112	421.3	378.4	103.8	42.9	289.7	864.4	825.3	101.6	39.1	238.7	630.2	618.2	130.8	12	200	59105.1	52456.8			49.371
8505-130	0	27.8	0	147	111	101	88	337.7	302.1	67.1	35.6	272.8	891.2	871.4	104.9	19.7	243.1	727.1	717	89.2	10	141.7	75429.2	66859.9	16946	14311	73.693
8506-133	0	30	0	158	134	146	144	281.6	221.4	41.4	60.3	261.7	1635.9	1589.4	374.6	46.4	777.9	2234.5	2213.5	440.5	21	807.4	155446	138039	19726	17863	123.273
8511-146	0	42.7	2	182	182	230	212	335	273.3	71.6	61.7	261.5	1059.1	1019.7	169.4	39.4	448.3	1237.1	1210.3	225.7	26.8	486	68681.8	58335.5	17696	15173	94.48
8511-147	0	42.5	1	144	128	203	182	390	351.2	90	38.8	258.4	1010.9	980.9	111.6	30	409.4	1038.6	1033.4	121.2	5.2	266.7	70849.9	69086.5	19028	14309	109.352
8511-148	0	45.7	2	156	135	398	333	413.2	360.4	100	52.8	283.2	1175	1136.8	258	38.2	565.8	1198.2	1181.5	169	16.7	403.5	48957	39264.7	28217	27210	131.376
8511-150	0	27	2	164	135	122	124	164.5	121	88.6	43.5	237.9	1205.1	1174.5	290.1	30.6	412	1110.2	1095.3	261.4	14.9	477.9	186449	163213	42566	38908	106.226
8517-158	0	38.7	1	153	132	133	127	342.4	297.9	99.1	44.6	261.6	834.5	807.9	84.6	26.6	215.1	758.7	747.2	92.9	11.6	320.1	74278.2	64961.7	26469	23484	112.099
8517-159	0	33.8	0	163	160	145	132	419.2	387.9	67.8	31.3	298.6	932.2	899.6	100.4	32.6	277.8	1016.1	1000	180	16.2	372.2	195639	140199	22903	21108	63.647
8517-160	0	39.3	0	163	137	127	104	394.2	343.9	74.6	50.3	323.3	890.1	874.8	66.4	15.3	183.8	915.5	903.6	96.4	11.9	332.6	55580.8	42403.9	7301	5427	50.385
8521-161	0	47.5	2	164	141	136	132	457.2	425.3	81.3	31.9	293.4	970.6	944	130.7	26.5	231.4	947.3	938	153.6	9.3	336.3	53506.3	49325.8	40903	31498	104.758
8521-162	0	43.6	1	140	117	129	121	323.7	278.8	63.5	44.9	234.7	1144.7	1111.9	236.6	32.8	379.5	1244.5	1234.9	282.3	9.6	469.1	222751	155896	14990	14198	104.379
8521-163	0	44.9	0	124	138	159	144	380.3	327.9	79.4	52.4	294.4	1441.7	1405.6	217.9	36.1	471.1	1318.8	1302.2	220.2	16.6	435.9	124921	110314	55235	53397	171.588
8526-167	0	29.7	2	138	136	122	111	357.8	303.5	46.5	54.4	202.5	828.4	807.5	105.8	20.9	133.6	860.1	860.1	119.9	0	203.4	80355.5	73849.5	0	0	125.93
8526-168	0	39.2		164	149	144	125	349.6	314.8	57.7	34.8	281.4	1138.1	1111.4	70.6	26.7	216.5	938.4	932.2	116.9	6.3	214.5	126287	105626	0	0	74.777
8526-169	0	35		170	153	136	116	236.5	192	126.4	44.4	297	1231.5	1198.9	191.2	32.7	366.6	1041.7	1036.8	132.6	4.9	413.4	102270	88486.9	25025	23129	97.796
8526-170	0	29.7		139	141	134	111	348.7	302.4	61	46.3	169.6	1184.2	1166.8	95.9	17.4	266.9	1127.4	1123.8	157.4	3.6	349.5	53397.8	46909.6	64712	61226	60.757
8526-172	0	29.8		148	115	109	103	280.1	222.3	93.1	57.8	258.9	962.2	941.7	103.2	20.5	294.3	1176.9	1172	65.4	5	162.4	78079.4	73655	19167	16482	102.579
8539-177	0	22.3	1	164	126	135	103	305.1	254.8	48.2	50.3	240.5	1532.6	1518.3	211.2	14.4	548	1245	1235.8	152.9	9.2	380.5	174488	154709	76216	70916	182.15
8539-178	0	36.4	2	144	145	144	119	330.4	279.7	69.4	50.7	275.9	1586.5	1549.8	203.2	36.6	542	1351.6	1327.7	241.9	23.9	337.1	104313	89507.7	38274	34287	146.106
8539-179	0	42	1	152	115	182	175	263.2	218.8	78.2	44.5	267.4	1308.8	1271.5	181.3	37.3	465.3	1205	1178.3	159.3	26.7	275.5	43100.4	40581.1	0	0	104.474
8539-180	0	30.8	2	172	159	150	123	316.3	258.6	124.3	57.7	184.8	1742.8	1721.4	260.4	21.4	584.2	1056.5	1036.8	378.7	19.7	515	261476	217168	49011	46610	125.693
8539-181	0	37	0	142	103	159	114	451	402.9	65.7	48.1	266.6	799.7	784.3	113.5	15.4	264.1	1349.2	1326.9	248.9	22.3	268.3	51338.2	46311.4	1659	1264	46.927
8540-182	0	31.4	2	135	107	144	112	355.6	297.7	67.3	57.9	274.7	1459.6	1439.1	213.7	20.6	481.7	2307.7	2278.2	437.8	29.4	611.7	104434	86288.3	30595	27880	140.375
8540-183	0	32.2	2	125	123	129	103	344.4	300.8	54.5	43.6	213.4	1622.8	1602.5	209.9	20.3	551.9	1897.9	1878	263.2	19.8	357.7	126766	118405	56246	51397	128.392
8540-184	0	28.7	1	129	150	133	137	323.6	283.1	42.9	40.5	213.5	1454.7	1438.7	192.6	16	545.8	1954.5	1933.4	225.9	21.1	493.2	61551.8	45159.1	37612	34603	110.157
8540-185	0	29.3	1	155	122	144	113	365.2	319.2	42.7	46	212.1	1313.5	1300.8	164.2	12.7	441.7	1842.3	1822.7	189.3	19.7	439.8	279518	240231	49369	45900	162.731
8540-186	0	32.8	0	144	116	121	101	386	315.5	70.3	70.5	241.7	1452.6	1436.1	99.5	16.5	337.6	1708.4	1681.3	193.9	27.1	306.3	131454	116006	56651	50418	71.84
8545-199	0	43.2	2	170	141	161	143	261.5	211.7	86.8	49.8	298.9	1966.5	1938.4	287.7	28.1	689.4	2582.6	2556.8	359.5	25.9	704	51187.5	38111.3	22049	20023	100.526
8545-200	0	47.5	2	187	166	335	298	251.8	197.4	87.1	54.4	273.5	1786.3	1760.8	306.1	25.4	637.4	3340.9	3314.4	452.7	26.5	831.8	167588	151990	32034	20332	150.996
8545-201	0	36.8	1	201	166	174	149	290	241.2	74.9	48.9	292.1	1496.4	1468.9	280.8	27.5	591.9	2456.4	2428.7	360	27.7	555.9	108760	88197.9	2197	1283	176.411
8545-202	0	34	0	151	115	141	104	463.2	423.7	108.8	39.5	298.7	1638.4	1617.5	243.7	20.9	601.2	3089.9	3063.4	574	26.5	792.1	146335	113397	23455	18837	120.539
8545-203	0	36	0	177	159	141	123	358.7	309.6	77.5	49.1	311.1	1591.1	1564.9	186.6	26.2	549.7	2666.4	2643.6	356.7	22.8	676.3	113610	95342.8	43537	36087	96.771
8548-204	0	18.3	2	137	148	125	118	387.3	345.8	124.5	41.5	323.6	1367.7	1357	148.7	10.8	480.1	1730.2	1712.4	129	17.7	141.4	90141.1	63656.4	23161	18165	87.305
8548-205	0	41.4	2	154	143	142	134	364.5	300.1	78.6	64.4	274.4	1574.5	1561.5	169.7	13.1	490.5	1686.2	1655.6	180.3	30.6	333.8	96156.1	85956.9	20229	19322	105.26
8548-206	0	45.4	0	159	143	164	128	463.3	417.6	78.6	45.6	306.5	1411.7	1384	140.8	27.7	526.1	1563.1	1535.3	195.7	27.8	289.3	264509	220730	31913	29597	107.112
8550-209	0	39.2	2	153	135	116	106	334.8	278.8	87.2	55.9	249.2	1288	1274.4	189.8	13.7	445	1433.2	1414.3	100	18.9	112.7	139325	115368	27731	18115	100.372
8550-210	0	35.6	1	130	118	130	105	333.6	294.4	55.5	39.3	260.7	1185.8	1161.4	402.4	24.4	581.5	1518.6	1493.8	169.4	24.9	214.8	213218	200838	85829	67959	128.977
8575-213	0	29.2	0	140	126	124	110	506.9	483.4	63.3	23.5	248.2	1113.1	1112.8	41.6	0.3	232.9	1853	1844.1	51.2	9	369.6	36951.2	27758	14834	11766	68.835
8570-219	0	37.8	2	153	115	138	129	425.6	388.7	59.5	36.9	275	1433	1396.9	175.6	36.1	425.3	1916.3	1886.7	155.4	29.6	405.3	211218	133665	14946	11671	69.092
8570-220	0	42.5	2	145	134	150	134	333.7	283.2	104.7	50.5	301.5	1151.3	1118.6	119.5	32.7	269.1	1729.1	1705.8	293.7	23.3	253.4	107652	98457.3	22810	20230	95.485
8570-221	0	36.4	2	149	140	148	140	357.9	319.9	99.7	38	301.5	875.4	858.1	155.2	17.3	310.2	1926.5	1890.3	216.2	36.2	446.6	202655	196591	17300	15421	86.43
8570-222	0	33.3	1	166	145	140	127	357.6	328.9	114.8	28.7	298.6	1514.3	1497.9	174.1	16.4	422	2091	2070	207	21	443.1	106599	75091.1	23803	20575	104.231
8573-234	0	41.1	2	128	122	143	112	345.1	316	72.5	29	262.7	1374.4	1349.1	111.4	25.3	298.1	1729.7	1703.1	263.5	26.6	447.5	101388	90789.6	34296	31479	84.115
8573-235	0	32.8	2	154	130	144	134	409	383.2	127.1	25.8	317	1144.3	1112.5	113.8	31.8	252.6	1015.7	988.7	243.3	27	144	79897.2	62853.6	23057	21711	61.686
8573-236	0	35.9	2	143	124	149	137	381.9	341.6	99.5	40.2	300.7	834.6	807.9	126	26.6	302	1660.5	1625.8	195	34.7	217	129288	101880	37809	36501	62.465
8573-237	0	33.2	2	114	106	130	110	537.7	520.3	103.6	17.4	264.9	881.4	869.6	49.7	11.8	198.4	1480.6	1460.2	112	20.4	123.2	102305	92250.9	13511	8987	68.808
8573-238	0	41.8	0	132	113	131	112	488.8	403.8	156.7	84.9	279.4	1033.4	1017	176.2	16.4	303.1	2000	1977.9	207.6	22.1	436	230207	197391	28197	24729	101.577
8580-252	0	30.2	1	130	120	125	111	352.9	320.8	115.3	32.1	263	1385.1	1360.9	173.5	24.1	378.1	1470.2	1450.2	161.9	19.9	197.1	207698	173080	19342	17480	98.127
8580-253	0	34	0	156	141	142	119	360.6	323.4	117.5	37.1	333	1341.6	1316.5	113.1	25.1	317.3	1549.6	1525.3	86.5	24.3	132.9	177990	167854	44832	37447	105.972
8591-258	0	39.4	2	151	144	197	169	231.8	200	98	31.8	329.4	1124.2	1079.3	171.7	44.9	616.7	1130.4	1084.5	113.5	45.9	783.1	88421.9	73741.1	38209	33623	108.587
8591-259	0	50	2	153	131	380	335	449.5	428	92.1	21.5	281.9	1122.8	1092	123.7	30.8	651.1	899.1	881.4	83.6	17.7	440.3	71726.6	67382.5	8609	4977	106.584
8591-260	0	32.4	1	146	132	128	111	307.7	274.7	66.5	33.1	263	629.3	595.6	96	33.8	370	725.7	680.6	94.3	45	379.9	214751	172611	20996	18831	122.106
8591-261	0	31.2	0	153	129	144	118	405.4	371.1	72.2	34.3	258.3	1467.4	1428.2	125.7	39.2	622.8	1107.1	1067.9	110.7	39.1	715.6	193886	137704	92492	87838	186.698
8591-262	0	42.4	0	158	146	143	120	450.3	412.6	135.5	37.7	317.8	1066.4	1012.6	162.7	53.8	441	758.1	705.1	126.4	53	467.5	178536	163302	8879	6588	93.454
8601-263	0	38.9	2	146	112	218	190	463.7	417.2	139.2	46.5	352.3	882.8	845.8	134.9	37	474.2	686.8	641.7	81.3	45.1	326.3	235447	163132			76.485
8601-265	0	33.9	0	144	119	120	112	288.9	262.5	112.6	26.4	294.6	770	740.5	77.7	29.5	313.6	443.8	415.5	73.5	28.3	139.6	56319.2	50755.3	19335	17540	102.133
8624-267	0	31.9	2	149	128	127	109	374.8	336.1	91.9	38.7	298.3	1062.7	1015.8	167.2	46.9	490.1	764.6	697	83.7	67.6	273.2	306134	247656	41041	32111	91.507
8624-268	0	31	2	175	158	140	122	456.6	434.9	113.2	21.7	330.4	855.6	819.3	174.1	36.3	308.6	552.4	494.2	92	58.2	149.7	107184	96894.9	24638	20748	89.559
8624-269	0	37.2	2	125	111	115	112	537.7	494.1	151.4	43.6	347.3	1036.4	997.3	138.9	39.1	327.3	878.4	832.9	92.4	45.6	160.4	102664	96821.9	17154	13257	117.6
8624-270	0	44.5	2	173	123	137	133	412.5	357.8	91.9	54.7	341.5	1028.4	1000	95	28.4	358.3	763.5	724.6	99.9	38.9	388.2	179091	158810	46736	45563	70.087
8624-271	0	35.5	2	142	111	121	110	479.1	453.1	94.6	25.9	297.5	979.7	948.6	111.5	31	352.8	867.3	835.2	99.2	32.2	392.4	512508	361448			53.897
8624-272	0	35.8	2	150	134	141	125	442.7	383.3	121.1	59.4	331.9	1078.5	1036	149.2	42.5	413.5	910.4	866.7	117.5	43.7	390.6	293576	223885	73828	61377	92.898
8624-273	0	31.4	2	140	119	134	135	498.9	446.7	146.9	52.2	343.7	1073.2	1031.6	120	41.6	420.5	988.1	952.6	103.2	35.5	297.7	105792	86937.2	22382	18473	100.297
8624-274	0	28.6	0	153	143	153	137	381.1	311	110.6	70.1	304.7	822.6	787.2	78.7	35.4	367.3	848.7	815.9	74.2	32.8	278.4	123122	96734.2	39635	35234	67.472
8627-281	0	33.6	2	145	134	138	151	518.3	501.7	123.6	16.6	321.5	929.7	892	109.2	37.7	316.9	619.9	599	92.5	20.9	263.8	46991.9	39876.6	45530	40641	108.976
8627-284	0	37.5	2	112	103	168	120	382.5	349.5	106.9	33	280.4	1053.7	1020.6	112.9	33.1	508.6	791.9	770.9	84.8	21	297.1	273934	216411	46226	45559	84.502
8627-285	0	31	2	149	119	122	97	437.3	387	86.5	50.3	315.8	1048.8	1003.9	98.7	44.9	299.6	910	863.1	88	46.9	313.1	138884	121295	42570	38326	95.495
8627-286	0	32.4	1	196	135	113	101	294.2	254.8	59.6	39.5	280	1158.3	1116.2	142.7	42	452.1	843.2	812.4	102	30.8	437	194379	174054	29799	27418	83.661
8628-287	0	34.6	2	169	149	133	108	408.1	373	193.8	35.1	335.2	971.6	930.7	114.5	41	419.3	834.2	797.9	105	36.3	296.6	63515.5	43598.3	28386	26397	131.153
8628-288	0	45.6	2	197	160	175	148	488.2	453.5	232.4	34.7	374.7	981.4	948.2	116.6	33.2	441.7	970.5	937.8	89.3	32.7	215.6	67820.4	64829	37569	35530	112.798
8628-289	0	32.9	2	131	126	155	154	411.1	362.9	118.5	48.2	301.4	998.4	957	82.8	41.4	387.2	928.8	886.1	115	42.7	402.5	183292	155957	43181	41907	100.386
8628-290	0	40.6	1	171	150	140	130	352.4	327.1	74.4	25.4	314.7	762.7	727.3	100.8	35.4	328.1	519.6	490.7	72.6	29	95.3	196627	180900	22904	15662	73.721
8628-291	0	25.7	0	169	131	160	131	456.5	437.5	29.9	19.1	337.4	965.3	940.4	67.1	25	297.6	914.3	896.4	79.6	17.9	211	335438	267441	113087	95417	115.901
8630-297	0	28.7	2	154	127	127	114	393.7	364.4	109	29.2	328.2	1181.7	1140.2	182.9	41.5	509.8	976.6	779.7	113.4	196.9	443.9	81933.9	69678.5	17888	15256	148.457
8630-298	0	32.7	2	132	121	123	110	374.6	345.8	129.4	28.9	302.1	1220.6	1179.1	158.6	41.4	469.3	1171.3	1131.8	106.6	39.5	535.6	96418.4	86768	70077	66600	108.801
8630-299	0	34.2	2	135	116	148	113	386.3	358.8	112.9	27.5	269.2	1003.8	970.5	109.3	33.3	375.9	917.7	886.3	98.7	31.4	349.8	216256	194561	5362	3221	104.646
8630-300	0	34.2	0	150	122	162	143	303.5	263.1	97.8	40.3	286.1	816.8	771.8	108.4	45	357.5	751	698.7	96.4	52.3	306.1	108018	103767	27757	24608	118.899
8630-301	0	36.5	0	178	132	185	158	372.6	320.5	111.8	52.1	287.9	1192	1147.3	143.2	44.7	478.8	1078.1	1032.3	112.1	45.8	486.3	85877	77674.4	8542	6042	147.668
8634-306	0	42.9	2	149	128	152	131	257.6	234.2	71.2	23.4	235.3	916.5	877.6	84.6	38.9	270.3	639.4	596.7	75.1	42.7	112.4	52912.7	43123.7	36290	29646	101.964
8634-307	0	44.8	2	158	125	142	117	392.4	356.4	174.7	36	285.9	905.8	854.4	141.5	51.4	216.1	721	679.4	96.2	41.6	124.5	95520	79576.6	14936	13933	79.769
8634-308	0	38.7	1	195	163	173	157	321.9	282.7	70.6	39.2	298.7	1230.9	1185.1	129.4	45.8	466	1030.3	980.6	95.9	49.6	395.5	75798.5	60027.4	30772	29968	186.43
8634-309	0	38.2	1	121	130	126	115	356.9	340	62.9	16.9	233.5	1276.6	1242.8	105.7	33.8	422.8	856.4	793.9	91.7	62.5	314.7	40927.1	37575.2	78734	72187	144.249
8634-310	0	37	0	148	154	133	121	402.3	347.9	61.5	54.4	276.1	1360.1	1252.2	165.1	107.9	554.8	1096.7	1041.4	100.2	55.4	610.6	247838	195346	42265	37973	130.259
8643-316	0	30	2	170	168	134	124	288.2	232.7	83	55.5	299.9	1273.8	1205	193.6	68.8	510	1219.3	1156	138.7	63.3	682.9	191423	178439	62356	59398	90.183
8643-317	0	26.4	2	165	157	145	127	463.3	418.7	138.6	44.6	363.9	1228.7	1199.8	117.3	28.9	547.3	1286.8	1201.8	112.2	85	622.2	188449	144605	24578	21845	154.347
8643-318	0	42	2	149	130	126	123	338.7	293.7	61	45	275.1	1052	1009.3	65.8	42.7	346.9	942	898.3	95.1	43.8	342.6	61936.4	49558.9	0	0	242.284
8643-319	0	32.5	0	176	150	146	109	319.2	275.1	101.6	44.1	291.2	1095.8	1059.3	101.2	36.6	351.4	1040.2	1012.1	95.1	28.1	333.1	340567	260078	26341	24608	85.502
Sample_ID	Sex	Weight	Skin color	glucometer_nonfast_chow1	glucometer_nonfast_chow2	glocometer_nonfast_western1	glocometer_nonfast_Western2	Total Chol_nonfast_chow	nonHDL_nonfast_chow	Triglyceride_nonfast_chow	HDL Chol_nonfast_chow	Glucose_nonfast_chow	Total Chol_nonfast_Western	nonHDL_nonfast_Western	Triglyceride_nonfast_Western	HDL Chol_nonfast_Western	Glucose_nonfast_Western New	Total Chol_Fast Western	nonHDL_Fast_Western	Triglyceride_Fast Western	HDL Chol_Fast Western	Glucose_Fast Western	Max_aortic	Max5_aortic	Max_carotid	Max5_carotid	TBARS_Nonfast_W
Male mean	Male	34.4566	1.31206	155.882	135.591	144.816	129.149	355.667	316.959	93.8139	38.7097	277.442	1206.19	1176.54	162.139	29.649	391.42	1232.53	1204.81	185.616	27.7371	368.254	149517	123721	29828.6	26426.1	95.3923
SD		6.24204	0.879405	18.484	17.4092	39.4399	34.4825	86.99	86.7467	32.9513	13.9701	44.3884	276.253	277.298	72.8175	12.449	134.416	480.738	483.123	107.449	20.2195	168.251	88908.6	68874.6	21592.9	20057.4	36.0299
Female mean	Female	24.4266	1.27273	141.364	122.382	129.526	113.091	415.772	390.364	95.7602	25.4079	281.339	1184.92	1168.33	120.392	16.5852	313.433	1192.93	1177.48	132.895	15.5476	296.026	198682	171219	28757	25200.8	93.2242
SD		4.66535	0.880231	14.8719	17.2752	14.9296	13.7167	105.007	103.916	32.9734	11.9275	42.2301	225.64	228.699	45.8491	9.84381	92.7711	373.197	373.41	62.9298	10.7773	121.09	107481	96503.7	23798.4	21775.8	50.0524
P value		1.25299e-39	0.689909	1.29833e-12	7.31364e-10	2.5174e-05	6.24504e-07	1.42291e-07	1.56892e-10	0.610867	1.29562e-16	0.438791	0.467967	0.780955	1.28946e-08	2.35664e-20	1.91368e-08	0.43085	0.587958	6.8576e-07	9.29979e-10	3.41773e-05	2.20068e-05	1.52652e-06	0.692122	0.623229	0.668695
t-Test: Two-Sample Assuming Unequal Variances				t-Test: Two-Sample Assuming Unequal Variances				t-Test: Two-Sample Assuming Unequal Variances				t-Test: Two-Sample Assuming Unequal Variances				t-Test: Two-Sample Assuming Unequal Variances				t-Test: Two-Sample Assuming Unequal Variances				t-Test: Two-Sample Assuming Unequal Variances				t-Test: Two-Sample Assuming Unequal Variances
Weight				Glucometer on chow1				Glucometer on Western1				Total Cholesterol on chow				Total cholesterol on nonfast Western				Total cholesterol on Fast Western				Aortic lesion_Max				Carotid lesion_Max
	Variable 1	Variable 2			Variable 1	Variable 2			Variable 1	Variable 2			Variable 1	Variable 2			Variable 1	Variable 2			Variable 1	Variable 2			Variable 1	Variable 2			Variable 1	Variable 2
Mean	24.4266	34.4566		Mean	141.364	155.882		Mean	129.526	144.816		Mean	415.772	355.667		Mean	1184.92	1206.19		Mean	1192.93	1232.53		Mean	198682	149517		Mean	28757	29828.6
Variance	21.7655	38.963		Variance	221.174	341.657		Variance	222.891	1555.51		Variance	11026.4	7567.26		Variance	50913.5	76315.5		Variance	139276	231109		Variance	1.15522e+10	7.90473e+09		Variance	5.66362e+08	4.66253e+08
Observations	154	145		Observations	154	144		Observations	154	141		Observations	154	144		Observations	154	145		Observations	154	143		Observations	154	144		Observations	145	137
Hypothesized Mean Difference	0			Hypothesized Mean Difference	0			Hypothesized Mean Difference	0			Hypothesized Mean Difference	0			Hypothesized Mean Difference	0			Hypothesized Mean Difference	0			Hypothesized Mean Difference	0			Hypothesized Mean Difference	0
df	266			df	275			df	176			df	292			df	278			df	268			df	292			df	280
t Stat	-15.6633			t Stat	-7.43911			t Stat	-4.32814			t Stat	5.39433			t Stat	-0.726788			t Stat	-0.788931			t Stat	4.31355			t Stat	-0.396387
P(T<=t) one-tail	6.26494e-40			P(T<=t) one-tail	6.49165e-13			P(T<=t) one-tail	1.2587e-05			P(T<=t) one-tail	7.11456e-08			P(T<=t) one-tail	0.233984			P(T<=t) one-tail	0.215425			P(T<=t) one-tail	1.10034e-05			P(T<=t) one-tail	0.346061
t Critical one-tail	1.6506			t Critical one-tail	1.65041			t Critical one-tail	1.65356			t Critical one-tail	1.65009			t Critical one-tail	1.65035			t Critical one-tail	1.65056			t Critical one-tail	1.65009			t Critical one-tail	1.65031
P(T<=t) two-tail	1.25299e-39			P(T<=t) two-tail	1.29833e-12			P(T<=t) two-tail	2.5174e-05			P(T<=t) two-tail	1.42291e-07			P(T<=t) two-tail	0.467967			P(T<=t) two-tail	0.43085			P(T<=t) two-tail	2.20068e-05			P(T<=t) two-tail	0.692122
t Critical two-tail	1.96892			t Critical two-tail	1.96863			t Critical two-tail	1.97353			t Critical two-tail	1.96812			t Critical two-tail	1.96853			t Critical two-tail	1.96886			t Critical two-tail	1.96812			t Critical two-tail	1.96847
t-Test: Two-Sample Assuming Unequal Variances				t-Test: Two-Sample Assuming Unequal Variances				t-Test: Two-Sample Assuming Unequal Variances				t-Test: Two-Sample Assuming Unequal Variances				t-Test: Two-Sample Assuming Unequal Variances				t-Test: Two-Sample Assuming Unequal Variances				t-Test: Two-Sample Assuming Unequal Variances				t-Test: Two-Sample Assuming Unequal Variances
Coat color				Glucometer on chow2				Glucometer on Western2				Non-HDL cholesterol on chow				Non-HDL on nonfast Western				Non-HDL on Fast Western				Aortic lesion_Max5				Carotid lesion_Max5
	Variable 1	Variable 2			Variable 1	Variable 2			Variable 1	Variable 2			Variable 1	Variable 2			Variable 1	Variable 2			Variable 1	Variable 2			Variable 1	Variable 2			Variable 1	Variable 2
Mean	1.27083	1.31206		Mean	122.382	135.591		Mean	113.091	129.149		Mean	390.364	316.959		Mean	1168.33	1176.54		Mean	1177.48	1204.81		Mean	171219	123721		Mean	25200.8	26426.1
Variance	0.744318	0.773354		Variance	298.434	303.082		Variance	188.149	1189.04		Variance	10798.6	7525		Variance	52303.3	76894		Variance	139435	233408		Variance	9.31296e+09	4.74371e+09		Variance	4.74184e+08	4.02301e+08
Observations	144	141		Observations	144	137		Observations	154	141		Observations	154	144		Observations	154	145		Observations	154	143		Observations	154	144		Observations	145	137
Hypothesized Mean Difference	0			Hypothesized Mean Difference	0			Hypothesized Mean Difference	0			Hypothesized Mean Difference	0			Hypothesized Mean Difference	0			Hypothesized Mean Difference	0			Hypothesized Mean Difference	0			Hypothesized Mean Difference	0
df	283			df	278			df	180			df	292			df	280			df	267			df	277			df	280
t Stat	-0.399388			t Stat	-6.38143			t Stat	-5.16801			t Stat	6.63551			t Stat	-0.278343			t Stat	-0.542454			t Stat	4.91438			t Stat	-0.491824
P(T<=t) one-tail	0.344954			P(T<=t) one-tail	3.65682e-10			P(T<=t) one-tail	3.12252e-07			P(T<=t) one-tail	7.84461e-11			P(T<=t) one-tail	0.390477			P(T<=t) one-tail	0.293979			P(T<=t) one-tail	7.63262e-07			P(T<=t) one-tail	0.311614
t Critical one-tail	1.65026			t Critical one-tail	1.65035			t Critical one-tail	1.65336			t Critical one-tail	1.65009			t Critical one-tail	1.65031			t Critical one-tail	1.65058			t Critical one-tail	1.65037			t Critical one-tail	1.65031
P(T<=t) two-tail	0.689909			P(T<=t) two-tail	7.31364e-10			P(T<=t) two-tail	6.24504e-07			P(T<=t) two-tail	1.56892e-10			P(T<=t) two-tail	0.780955			P(T<=t) two-tail	0.587958			P(T<=t) two-tail	1.52652e-06			P(T<=t) two-tail	0.623229
t Critical two-tail	1.96838			t Critical two-tail	1.96853			t Critical two-tail	1.97323			t Critical two-tail	1.96812			t Critical two-tail	1.96847			t Critical two-tail	1.96889			t Critical two-tail	1.96857			t Critical two-tail	1.96847
												t-Test: Two-Sample Assuming Unequal Variances				t-Test: Two-Sample Assuming Unequal Variances				t-Test: Two-Sample Assuming Unequal Variances								t-Test: Two-Sample Assuming Unequal Variances
												Triglyceride on chow				Triglyceride on nonfast Western				Triglyceride on Fast Western								TBARS
													Variable 1	Variable 2			Variable 1	Variable 2			Variable 1	Variable 2							Variable 1	Variable 2
												Mean	95.7602	93.8139		Mean	120.392	162.139		Mean	132.895	185.616						Mean	93.2318	95.3923
												Variance	1087.24	1085.79		Variance	2102.14	5302.39		Variance	3960.15	11545.3						Variance	2521.72	1298.15
												Observations	154	144		Observations	154	145		Observations	154	143						Observations	153	145
												Hypothesized Mean Difference	0			Hypothesized Mean Difference	0			Hypothesized Mean Difference	0							Hypothesized Mean Difference	0
												df	295			df	240			df	226							df	276
												t Stat	0.50938			t Stat	-5.89107			t Stat	-5.10981							t Stat	-0.428398
												P(T<=t) one-tail	0.305433			P(T<=t) one-tail	6.44728e-09			P(T<=t) one-tail	3.4288e-07							P(T<=t) one-tail	0.334348
												t Critical one-tail	1.65004			t Critical one-tail	1.65123			t Critical one-tail	1.65162							t Critical one-tail	1.65039
												P(T<=t) two-tail	0.610867			P(T<=t) two-tail	1.28946e-08			P(T<=t) two-tail	6.8576e-07							P(T<=t) two-tail	0.668695
												t Critical two-tail	1.96804			t Critical two-tail	1.9699			t Critical two-tail	1.97052							t Critical two-tail	1.9686
												t-Test: Two-Sample Assuming Unequal Variances				t-Test: Two-Sample Assuming Unequal Variances				t-Test: Two-Sample Assuming Unequal Variances
												HDL on chow				HDL on nonfast Western				HDL on Fast Western
													Variable 1	Variable 2			Variable 1	Variable 2			Variable 1	Variable 2
												Mean	25.4079	38.7097		Mean	16.5852	29.649		Mean	15.5476	27.7371
												Variance	142.264	195.163		Variance	96.9005	154.978		Variance	116.149	408.828
												Observations	154	144		Observations	154	145		Observations	153	143
												Hypothesized Mean Difference	0			Hypothesized Mean Difference	0			Hypothesized Mean Difference	0
												df	282			df	274			df	213
												t Stat	-8.81109			t Stat	-10.0252			t Stat	-6.40836
												P(T<=t) one-tail	6.47811e-17			P(T<=t) one-tail	1.17832e-20			P(T<=t) one-tail	4.64989e-10
												t Critical one-tail	1.65027			t Critical one-tail	1.65043			t Critical one-tail	1.65204
												P(T<=t) two-tail	1.29562e-16			P(T<=t) two-tail	2.35664e-20			P(T<=t) two-tail	9.29979e-10
												t Critical two-tail	1.96841			t Critical two-tail	1.96866			t Critical two-tail	1.97116
												t-Test: Two-Sample Assuming Unequal Variances				t-Test: Two-Sample Assuming Unequal Variances				t-Test: Two-Sample Assuming Unequal Variances
												Glucose on chow				Glucose on nonfast Western				Glucose on Fast Western
													Variable 1	Variable 2			Variable 1	Variable 2			Variable 1	Variable 2
												Mean	281.339	277.442		Mean	313.433	391.42		Mean	296.026	368.254
												Variance	1783.38	1970.33		Variance	8606.47	18067.7		Variance	14662.7	28308.4
												Observations	154	144		Observations	154	145		Observations	154	143
												Hypothesized Mean Difference	0			Hypothesized Mean Difference	0			Hypothesized Mean Difference	0
												df	292			df	254			df	256
												t Stat	0.775298			t Stat	-5.80492			t Stat	-4.21838
												P(T<=t) one-tail	0.219396			P(T<=t) one-tail	9.56841e-09			P(T<=t) one-tail	1.70887e-05
												t Critical one-tail	1.65009			t Critical one-tail	1.65087			t Critical one-tail	1.65083
												P(T<=t) two-tail	0.438791			P(T<=t) two-tail	1.91368e-08			P(T<=t) two-tail	3.41773e-05
												t Critical two-tail	1.96812			t Critical two-tail	1.96935			t Critical two-tail	1.96927

## Sheet: Table 1_Phenotype
Table 1. Phenotypic variation in atherosclerosis and related traits between male and female F2 mice
Phenotype	Male	SD	Female	SD	P value
Weight	34.4566	6.24204	24.4266	4.66535	1.25299e-39
Coat color	1.31206	0.879405	1.27273	0.880231	0.689909
Total Cholesterol (nonfast chow)	355.667	86.99	415.772	105.007	1.42291e-07
Non-HDL (nonfast chow)	316.959	86.7467	390.364	103.916	1.56892e-10
Triglyceride (nonfast chow)	93.8139	32.9513	95.7602	32.9734	0.610867
HDL (nonfast chow)	38.7097	13.9701	25.4079	11.9275	1.29562e-16
Glucose (nonfast chow)	277.442	44.3884	281.339	42.2301	0.438791
Total Cholesterol (nonfast Western)	1206.19	276.253	1184.92	225.64	0.467967
Non-HDL (nonfast Western)	1176.54	277.298	1168.33	228.699	0.780955
Triglyceride (nonfast Western)	162.139	72.8175	120.392	45.8491	1.28946e-08
HDL (nonfast Western)	29.649	12.449	16.5852	9.84381	2.35664e-20
Glucose (nonfast Western)	391.42	134.416	313.433	92.7711	1.91368e-08
Total cholesterol (fast Western)	1232.53	480.738	1192.93	373.197	0.43085
Non-HDL (fast Western)	1204.81	483.123	1177.48	373.41	0.587958
Triglyceride (fast Western)	185.616	107.449	132.895	62.9298	6.8576e-07
HDL (fast Western)	27.7371	20.2195	15.5476	10.7773	9.29979e-10
Glucose (fast Western)	368.254	168.251	296.026	121.09	3.41773e-05
Atherosclerosis (maximal)	149517	88908.6	198682	107481	2.20068e-05
Atherosclerosis (maximal 5)	123721	68874.6	171219	96503.7	1.52652e-06
Carotid lesion (maximal)	29828.6	21592.9	28757	23798.4	0.692122
Carotid lesion (maximal 5)	26426.1	20057.4	25200.8	21775.8	0.623229
Unit: weight in gram, coat color with white being 0 dark brown 4, plasma lipids and glucose in mg/dL, lesion area in µm2.
The F2 cohort includes 154 female and 144 male mice.

## Sheet: Correlation
Sample_ID	Sex	Weight	Skin color	nonHDL_nonfast_chow	Triglyceride_nonfast_chow	HDL Chol_nonfast_chow	Glucose_nonfast_chow	nonHDL_nonfast_Western	Triglyceride_nonfast_Western	HDL Chol_nonfast_Western	Glucose_nonfast_Western New	nonHDL_Fast_Western	Triglyceride_Fast Western	HDL Chol_Fast Western	Glucose_Fast Western	Max_aortic	Max5_aortic	Max_carotid	Max5_carotid	TBARS_Nonfast_W		Sex	Max5_aortic	Weight		M+F										Sex	Skin color	Max5_aortic		M+F
8392-7	1	23.6	2	193.173	124.136	6.458	262.01	1420.41	109.833	10.218	246.084	961.831	124.16	11.396	132.201	148961	140922	-	-	92.061		1	140922	23.6												1	2	140922
8392-8	1	18.5	2	226.531	142.593	1	255.222	1497.69	73.192	11.162	331.89	1179.51	158.521	11.018	316.371	291709	269632	26672.7	18070.6	89.607		1	269632	18.5		SUMMARY OUTPUT										1	2	269632		SUMMARY OUTPUT
8392-9	1	21.4	3	227.965	141.987	8.944	249.16	1571.05	192.375	8.958	427.737	764.716	182.971	8.714	390.966	90088.4	61512.7	38513.3	35977	106.69		1	61512.7	21.4		Aortic lesion vs. weight: Male + female										1	3	61512.7
8392-10	1	24.2	0	265.633	150.062	5.484	273.608	1453.28	197.678	14.824	406.599	1164.67	133.773	15.04	297.297	247965	195884	17339.9	16091.5	61.275		1	195884	24.2		Regression Statistics										1	0	195884		Regression Statistics
8392-11	1	28	0	277.018	89.645	4.996	267.084	1227.06	168.016	16.36	263.007	916.532	85.321	14.998	168.264	158960	138621	5648.63	1129.73	112.199		1	138621	28		Multiple R	0.285834									1	0	138621		Multiple R	0.056299
8388-14	1	28.2	2	176.883	117.301	10.064	255.574	1346.08	141.703	19.786	342.492	1126.53	186.882	17.178	284.478	172130	159730	0	0	51.044		1	159730	28.2		R Square	0.0817008									1	2	159730		R Square	0.00316957
8388-15	1	33	2	224.735	106.66	7.384	276.09	1353.84	151.548	19.274	265.326	1077.1	171.627	18.938	151.659	255885	197231	8922.86	7614.38	78.265		1	197231	33		Adjusted R Square	0.0785985									1	2	197231		Adjusted R Square	-0.000244228
8388-16	1	28.7	2	335.732	156.897	10.65	211.686	1573.52	251.04	22.896	487.56	1071.34	270.381	20.57	322.317	40019.4	32831.9	10611	9682.1	41.415		1	32831.9	28.7		Standard Error	83939.6									1	2	32831.9		Standard Error	0.879188
8388-17	1	28.8	0	193.401	86.646	13.72	220.714	1217.69	60.606	12.266	215.823	991.787	90.993	13.03	221.157	165944	153568	35392.2	33352.3	42.804		1	153568	28.8		Observations	298									1	0	153568		Observations	294
8388-18	1	21	0	221.004	140.055	26.296	284.811	1297.86	121.479	12.226	308.577	1029.36	88.634	14.874	111.891	236153	166811	37605.9	34455.3	46.6		1	166811	21												1	0	166811
8410-19	1	27.3	2	238.611	225.965	24.882	279.517	1305.49	161.266	22.896	327.327	974.078	136.459	12.526	180.462	59596.1	36266	0	0	65.257		1	36266	27.3		ANOVA										1	2	36266		ANOVA
8410-20	1	29.4	2	195.649	134.056	22.2	261.944	1104.38	167.762	22.818	335.541	885.692	377.584	24.634	344.865	210336	199984	1559.23	311.846	35.212		1	199984	29.4			df	SS	MS	F	Significance F					1	2	199984			df	SS	MS	F	Significance F
8410-21	1	27.4	2	278.302	186.485	13.428	308.512	1019.7	83.164	13.722	198.831	1013.67	135.832	22.456	246.255	55660.4	43955.2	22252.9	18810.9	76.275		1	43955.2	27.4		Regression	1	1.85553e+11	1.85553e+11	26.335	5.20477e-07					1	2	43955.2		Regression	1	0.717671	0.717671	0.928459	0.336061
8410-22	1	21.4	0	217.128	92.759	29.902	288.281	1210.7	125.691	24.944	284.493	1101.6	202.375	26.31	247.953	177486	108998	29288.1	25082	56.97		1	108998	21.4		Residual	296	2.08557e+12	7.04585e+09							1	0	108998		Residual	292	225.707	0.772971
8410-23	1	22.6	0	128.233	99.162	42.622	276.376	877.915	107.879	19.076	219.684	901.7	172.671	22.288	255.213	82754.8	62191.5	21423.5	19519	74.608		1	62191.5	22.6		Total	297	2.27112e+12								1	0	62191.5		Total	293	226.425
8449-34	1	20.9	2	247.743	86.242	20.642	268.007	1347.44	192.324	19.982	401.616	1121.51	132.429	24.048	268.416	261225	228422	22255.6	21050.9	74.238		1	228422	20.9												1	2	228422
8453-35	1	19	0	258.442	123.617	17.668	267.523	1527.84	69.513	8.998	197.775	1285.4	165.447	19.398	290.04	106606	81369.6	69955.5	66686.4	35.073		1	81369.6	19			Coefficients	Standard Error	t Stat	P-value	Lower 95%	Upper 95%	Lower 95.0%	Upper 95.0%		1	0	81369.6			Coefficients	Standard Error	t Stat	P-value	Lower 95%	Upper 95%	Lower 95.0%	Upper 95.0%
8453-36	1	22	0	216.804	101.007	7.286	242.548	1502.9	94.05	6.478	271.575	1209.51	92.277	11.186	270.735	109162	90729.2	10869.9	9471.39	57.618		1	90729.2	22		Intercept	246929	19831.1	12.4516	6.63836e-29	207901	285957	207901	285957		1	0	90729.2		Intercept	1.37339	0.101387	13.5461	9.03253e-33	1.17385	1.57294	1.17385	1.57294
8453-37	1	24.2	2	242.647	97.893	10.894	288.677	1298.52	72.71	17.266	151.503	1223.17	74.574	16.59	124.788	230077	207727	4821.19	3456.28	64.331		1	207727	24.2		Weight	-3373.02	657.282	-5.13177	5.20477e-07	-4666.56	-2079.48	-4666.56	-2079.48		1	2	207727		Max5_aortic	-5.64817e-07	5.86173e-07	-0.963566	0.336061	-1.71848e-06	5.88844e-07	-1.71848e-06	5.88844e-07
8453-38	1	23.9	1	149.072	57.807	9.334	248.764	1267.71	82.403	16.124	232.884	1002.24	78.037	10.976	233.358	154633	105989	1440.07	1063.01	68.868		1	105989	23.9												1	1	105989
8457-52	1	21	2	556.964	172.556	18.888	347.545	1210.19	163.017	11.124	325.71	682.782	154.401	-	259.458	212361	162476	0	0	125.699		1	162476	21												1	2	162476
8457-53	1	25.2	2	451.297	134.374	32.962	257.002	1945.28	256.978	21.4	549.42	1405.36	357.135	20.11	582.318	192927	180179	0	0	101.585		1	180179	25.2												1	2	180179
8457-54	1	23.6	2	502.66	155.57	19.962	295.2	1245.04	120.896	11.674	334.137	946.966	104.487	8.756	234.903	147439	135847	38552.5	25034.7	79.927		1	135847	23.6												1	2	135847		Female
8457-55	1	28.6	2	507.169	119.56	24.778	294.915	1198.19	208.488	18.29	355.764	1137.12	149.028	15.124	245.406	149266	131024	0	0	66.888		1	131024	28.6		SUMMARY OUTPUT										1	2	131024
8457-56	1	31	1	385.548	95.772	24.222	219.813	1060.34	124.093	17.462	249.948	698.284	68.334	16.088	79.227	546301	240840	36457.1	34350.1	139.229		1	240840	31		Aortic lesion vs. weight: female										1	1	240840		SUMMARY OUTPUT
8468-57	1	32	2	509.118	125.912	27.038	277.935	938.583	84.433	12.462	171.657	583.826	61.289	10.726	122.085	154491	103328	29967.6	27784.8	44.466		1	103328	32		Regression Statistics										1	2	103328
8468-59	1	27.8	1	467.466	101.744	16.74	278.66	1188.63	124.676	21.636	227.127	934.28	145.326	22.582	259.458	210790	193764	44729.9	43553	93.948		1	193764	27.8		Multiple R	0.0756121									1	1	193764		Regression Statistics
8472-64	1	32.4	2	320.724	59.103	2.408	66.82	1083.09	88.366	11.99	203.886	1000.43	59.617	11.648	184.941	175458	118696	16453.5	15968.4	85.873		1	118696	32.4		R Square	0.00571719									1	2	118696		Multiple R	0.0642429
8472-65	1	44.8	2	401.083	51.258	19.556	270.818	1252.88	162.23	14.548	408.777	1200.32	138.549	20.236	327.645	154466	133124	7620.74	6385.58	81.236		1	133124	44.8		Adjusted R Square	-0.000824145									1	2	133124		R Square	0.00412715
8472-66	1	29.8	2	491.612	86.864	16.038	233.476	1315.71	140.358	11.124	285.546	1038.64	105.651	13.994	284.865	81342.8	74739.3	47038.3	44757.4	129.3		1	74739.3	29.8		Standard Error	96543.5									1	2	74739.3		Adjusted R Square	-0.00242464
8472-67	1	26.6	1	337.854	55.155	28.704	164.745	1175.22	148.985	20.022	328.029	786.991	134.638	25.43	286.023	146407	122804	62650.7	59317	83.418		1	122804	26.6		Observations	154									1	1	122804		Standard Error	0.881298
8472-68	1	32.8	0	424.252	53.434	24.148	264.646	1409.76	109.35	9.982	274.032	959.984	110.815	15.376	296.757	78240.3	65787.9	8758.6	7497.88	99.621		1	65787.9	32.8												1	0	65787.9		Observations	154
8467-74	1	25.2	2	441.766	75.476	21.926	282.9	1460.01	178.622	16.202	348.741	1089.39	148.669	21.87	393.435	155475	117657	0	0	164.161		1	117657	25.2		ANOVA										1	2	117657
8467-75	1	20.7	1	389.67	72.819	22.444	282.526	1275.83	143.986	14.392	283.863	1028.54	272.979	22.246	510.426	196825	172007	41910.7	37754	92.529		1	172007	20.7			df	SS	MS	F	Significance F					1	1	172007		ANOVA
8467-78	1	25.2	2	378.709	74.565	28.556	235.233	1074.25	105.088	9.942	285.057	1178.09	134.698	14.998	409.962	309848	215978	100088	97533.7	146.594		1	215978	25.2		Regression	1	8.14633e+09	8.14633e+09	0.87401	0.35133					1	2	215978			df	SS	MS	F	Significance F
8474-81	1	19	2	442.357	110.652	10.518	212.85	1295.92	203.387	12.266	323.676	1031.58	245.334	11.522	368.958	157431	148191	27931	27340.7	64.433		1	148191	19		Residual	152	1.41674e+12	9.32064e+09							1	2	148191		Regression	1	0.489255	0.489255	0.629927	0.428619
8474-82	1	21.1	2	400.893	90.053	39.408	243.031	1273.36	220.439	24.984	337.788	1127.58	231.9	26.94	389.19	101126	72447.4	25965.9	24200.6	128.536		1	72447.4	21.1		Total	153	1.42488e+12								1	2	72447.4		Residual	152	118.056	0.776686
8474-83	1	17	2	363.471	73.146	48.35	275.565	1165.13	112.573	16.124	184.926	1053.66	151.267	25.012	167.721	150697	128454	47145.8	43889.4	95.421		1	128454	17												1	2	128454		Total	153	118.545
8474-84	1	20.7	2	408.601	74.913	21.8	291.333	908.357	112.268	16.438	228.882	807.506	108.367	17.722	139.227	67013.1	43536.7	48571.9	47130.7	83.8		1	43536.7	20.7			Coefficients	Standard Error	t Stat	P-value	Lower 95%	Upper 95%	Lower 95.0%	Upper 95.0%		1	2	43536.7
8474-85	1	21.5	2	355.742	80.191	31.37	316.166	1261.56	130.477	18.694	341.124	1002.32	158.969	17.01	234.054	132357	106963	6132.67	4664.6	103.44		1	106963	21.5		Intercept	209424	41599.4	5.0343	1.34049e-06	127236	291611	127236	291611		1	2	106963			Coefficients	Standard Error	t Stat	P-value	Lower 95%	Upper 95%	Lower 95.0%	Upper 95.0%
8474-86	1	21.6	2	405.996	75.551	24.884	264.44	1070.65	200.501	20.474	291.327	1021.05	189.031	20.488	419.769	331703	285766	51727.2	46656	92.093		1	285766	21.6		Weight	-1564.05	1672.99	-0.934885	0.35133	-4869.36	1741.26	-4869.36	1741.26		1	2	285766		Intercept	1.37306	0.144994	9.46976	5.1908e-17	1.08659	1.65952	1.08659	1.65952
8474-87	1	37.7	2	378.32	65.93	20.524	266.104	886.217	81.757	23.332	132.666	801.378	113.95	17.304	83.937	126883	106579	22181.7	19918.5	58.268		1	106579	37.7												1	2	106579		Max5_aortic	-5.85974e-07	7.383e-07	-0.793679	0.428619	-2.04463e-06	8.72681e-07	-2.04463e-06	8.72681e-07
8474-88	1	19.3	0	364.846	62.716	17.334	273.653	806.972	93.808	17.08	185.277	986.852	72.305	10.852	119.769	332285	300751	60932.5	57556.8	69.288		1	300751	19.3												1	0	300751
8474-90	1	22	0	397.543	59.14	19.354	361.41	1430.33	184.842	21.304	469.104	1128.44	300.372	-0.026	545.787	146594	139686	36281.6	33198.9	208.297		1	139686	22												1	0	139686
8475-91	1	24.7	2	423.432	106.095	24.352	310.479	1209.39	179.884	31.158	407.736	1172.38	224.976	4.818	407.271	171173	130729	29456.3	23718.4	78.454		1	130729	24.7												1	2	130729
8475-92	1	21.6	2	371.393	66.76	13.612	259.399	1188.7	73.583	8.964	201.129	1121.61	120.811	0	290.946	279533	241907	30612.5	26123.4	75.318		1	241907	21.6												1	2	241907
8475-93	1	20.4	2	610.914	102.881	16.73	318.028	1197.81	52.132	10.704	276.624	1017.12	110.64	1.084	247.443	215224	208686	12462.7	10168.1	64.535		1	208686	20.4												1	2	208686
8475-94	1	22.3	2	348.043	61.12	26.762	259.598	993.971	63.766	14.968	189.174	1289.67	91.962	1.488	181.437	147619	124775	11086.3	8422.36	52.424		1	124775	22.3												1	2	124775
8475-95	1	23.9	2	241.753	87.705	27.224	310.206	979.5	92.212	27.72	223.248	1255.73	125.638	10.418	329.262	192767	178040	1798.77	687.902	82.654		1	178040	23.9												1	2	178040
8478-103	1	19	0	298.799	73.337	29.03	271.443	1096.19	99.478	25.112	235.842	559.616	157.951	2.194	234.879	250100	234085	28562.4	23782.3	94.323		1	234085	19												1	0	234085
8478-104	1	23.1	0	418.671	112.991	20.062	211.721	1252.85	91.722	14.43	237.504	1229.1	117.13	-2.7	236.94	22982.7	18744.3	103819	82923.3	66.406		1	18744.3	23.1												1	0	18744.3
8478-105	1	22	0	548.542	153.923	27.72	352.52	1145.97	89.954	18.612	228.426	1133.33	78.3	-4.212	162.183	184280	132635	40485.4	36803.2	76.549		1	132635	22												1	0	132635
8478-106	1	22.2	0	347.53	120.569	27.754	293.668	1066.22	65.656	15.382	201.192	1181.98	123.838	-3.254	238.629	601942	560587	90435.7	84735.7	67.883		1	560587	22.2												1	0	560587
8478-107	1	23.5	2	293.289	100.902	32.576	269.556	1299.08	135.238	19.812	345.408	1157.54	161.904	-2.296	343.389	151907	144021	40494	37927	70.936		1	144021	23.5												1	2	144021
8478-108	1	28	2	381.335	116.567	23.926	291.905	1179.05	77.412	19.936	182.526	769.392	91.28	-0.228	276.633	364050	339385	18948.2	15903.4	73.447		1	339385	28												1	2	339385
8478-109	1	20.3	2	428.964	90.195	25.38	286.019	1188.13	94.348	18.404	324.441	1178.42	144.398	1.136	419.397	286401	240021	57521.4	54536.8	73.447		1	240021	20.3												1	2	240021
8479-114	1	23.2	2	484.343	93.196	24.352	327.092	1408.8	137.693	16.5	329.937	1298.55	185.11	1.084	381.144	92510.3	78699.5	9751.65	8469.74	80.192		1	78699.5	23.2												1	2	78699.5
8479-115	1	23.6	2	307.369	70.592	23.572	345.22	1309.13	132.048	16.914	306.861	835.9	121.384	1.64	323.388	261882	239502	-	-	300.52		1	239502	23.6												1	2	239502
8479-116	1	17.9	1	430.782	67.207	23.466	338.912	1495.11	166.508	14.762	469.614	1175.81	232.447	0	515.283	376055	342634	77360	69068.6	551.324		1	342634	17.9												1	1	342634
8479-117	1	19.4	0	448.762	72.209	19.708	345.071	612.782	59.961	15.796	231.684	844.35	92.943	0	288.384	115298	103042	-	-	59.612		1	103042	19.4												1	0	103042
8479-118	1	16.7	1	443.668	71.358	19.248	316.538	1298.16	99.232	15.176	366.951	872.007	181.51	0	401.334	126513	94295.2	13532.5	12511.9	86.051		1	94295.2	16.7												1	1	94295.2
8479-119	1	19.3	1	380.177	67.016	36.05	250.137	991.626	121.592	26.976	285.192	1220.91	249.981	7.846	504.657	198603	167569	21507.3	11637.6	42.872		1	167569	19.3												1	1	167569
8499-125	1	33.3	2	419.886	172.802	39.63	297.07	1091.59	171.097	31.034	256.551	1044.59	121.22	27.27	288.948	97688.5	75121.2	9502.18	5590.08	111.407		1	75121.2	33.3												1	2	75121.2
8507-134	1	20.7	2	356.176	68.697	38.454	227.638	984.63	133.962	16.5	285.957	983.582	113.694	1.69	304.824	151381	119612	13034.4	11350.7	94.766		1	119612	20.7												1	2	119612
8507-135	1	22.7	2	512.795	95.24	41.248	330.742	901.426	125.764	18.446	364.011	1098.24	160.514	4.466	413.646	345695	325918	20599.5	15661	69.016		1	325918	22.7												1	2	325918
8507-136	1	20.6	1	408.007	86.662	34.03	304.917	1017.57	135.263	16.252	377.37	928.65	76.801	3.81	294.384	57091.6	48442.7	21041.4	12469.7	80.734		1	48442.7	20.6												1	1	48442.7
8507-137	1	25.8	0	433.354	80.83	35.116	318.972	1035.82	126.648	14.678	157.212	971.414	107.014	7.744	351.204	177784	140837	95104.7	75209.4	86.741		1	140837	25.8												1	0	140837
8512-138	1	27.9	2	435.507	145.579	42.062	298.734	751.119	138.135	21.054	202.215	1064.39	183.883	10.52	313.263	152324	136762	13737.5	9269.88	53.132		1	136762	27.9												1	2	136762
8512-139	1	19.1	2	450.051	77.297	32.594	267.668	970.769	92.286	15.01	270.807	854.079	160.596	0	326.889	230132	214777	21416.4	20729.3	74.824		1	214777	19.1												1	2	214777
8512-140	1	34.5	2	422.105	92.239	40.044	292.923	1251.81	124.488	19.44	296.442	1200.57	143.908	5.676	289.008	134870	121215	2041.46	1011.25	154.111		1	121215	34.5												1	2	121215
8512-141	1	39.2	1	360.117	75.402	29.916	289.595	1048.49	128.44	14.182	282.378	814.724	108.241	0.58	244.005	473239	428798	26937.7	24411.1	100.306		1	428798	39.2												1	1	428798
8512-142	1	21.4	1	548.222	101.945	37.522	353.439	1090.25	82.37	24.036	243.513	928.865	83.481	9.712	224.004	132609	120111	54294.3	48085.1	85.102		1	120111	21.4												1	1	120111
8512-143	1	20.3	0	409.272	76.445	33.914	304.42	930.176	107.823	12.856	254.124	960.397	188.873	1.388	382.332	239281	233591	47821.4	42846.2	81.218		1	233591	20.3												1	0	233591
8512-144	1	21.4	0	345.914	80.511	39.618	249.59	770.095	88.531	20.474	164.118	784.772	117.676	4.264	274.632	162140	145371	52612.4	51342.5	46.643		1	145371	21.4												1	0	145371
8512-145	1	19.4	2	406.422	104.286	33.604	340.651	1090.4	94.741	18.86	259.494	970.517	147.234	1.69	352.704	263538	223931	50295	47420.1	69.709		1	223931	19.4												1	2	223931
8511-152	1	28.3	0	381.873	86.832	45.942	259.424	1003.15	136.539	34.512	274.515	1073.76	141.126	16.02	341.139	241926	219914	63499.6	59081.5	75.061		1	219914	28.3												1	0	219914
8516-153	1	25.8	2	453.287	114.481	31.896	347.331	813.993	163.808	25.278	215.193	971.33	194.844	3.658	389.082	140548	122614	-	-	95.333		1	122614	25.8												1	2	122614
8516-154	1	20.4	2	403.957	106.861	41.48	306.183	1053.35	122.574	22.296	237.504	1239.35	238.882	8.452	485.655	133067	117732	37352.2	35448.6	83.492		1	117732	20.4												1	2	117732
8516-156	1	24.9	1	352.006	67.782	41.092	298.858	1005.78	133.128	16.79	300.084	1203.67	148.379	2.296	411.648	191243	146721	51875.5	47513	69.851		1	146721	24.9												1	1	146721
8516-157	1	21.2	0	418.722	114.524	30.498	327.862	1029.29	162.532	12.732	353.142	1287.96	149.743	0	377.142	191704	177255	46586.8	41206.6	83.208		1	177255	21.2												1	0	177255
8522-164	1	24.4	1	361.806	76.786	36.32	322.275	1169.88	163.538	17.99	315.045	1197.21	128.528	0	351.078	349125	269072	26117.6	23362.7	142.08		1	269072	24.4												1	1	269072
8522-165	1	22.8	2	319.262	64.121	34.186	214.726	1149.88	84.825	17.742	190.518	1028.08	98.07	0	226.128	406085	379368	4596.61	3260.08	59.336		1	379368	22.8												1	2	379368
8527-173	1	27.2	2	332.06	76.291	35.094	232.585	1378.22	137.163	4.15	440.065	1004.21	139.708	-1.286	291.072	633104	595364	26646.1	22251.6	110.678		1	595364	27.2												1	2	595364
8527-174	1	25.6	2	366.438	97.815	57.104	308.462	1416.09	154.546	9.938	435.681	1102.57	83.127	0.832	257.943	84152.8	70056.6	12927.6	9691.27	120.199		1	70056.6	25.6												1	2	70056.6
8527-176	1	27.9	0	220.753	88.466	45.69	251.196	1036.75	218.249	10.538	445.546	1089.38	153.37	11.378	372.579	294838	243903	-	-	104		1	243903	27.9												1	0	243903
8541-187	1	17.8	2	459.216	78.417	41.298	202.571	1532.82	138.081	9.992	524.462	1826.41	190.809	19.984	397.497	176928	158044	-	-	114.726		1	158044	17.8												1	2	158044
8541-188	1	23	2	511.938	68.584	27.366	256.95	1230.84	70.032	0	257.025	1464	62.16	11.702	226.02	256262	236514	28864.6	27870.7	59.523		1	236514	23												1	2	236514
8541-189	1	20.3	1	393.353	68.729	43.524	257.077	1214.29	94.218	3.33	334.296	1656.95	136.783	17.448	265.353	178529	169915	20670.8	16416.4	82.263		1	169915	20.3												1	1	169915
8541-191	1	18.6	0	390.991	72.643	33.104	280.725	1215.07	137.703	0	363.89	1820.21	126.193	12.724	379.605	211349	187807	23783.8	22535.1	77.427		1	187807	18.6												1	0	187807
8542-192	1	24.3	2	419.962	91.389	43.698	264.833	1291.54	178.84	7.972	427.461	1776.08	157.319	15.192	363.147	232806	220714	28832.2	13330.8	115.035		1	220714	24.3												1	2	220714
8542-193	1	19.4	2	520.514	87.79	34.45	284.983	1721.11	136.137	0	657.084	2321.18	242.593	11.278	720.033	147890	141778	5764.61	5034.7	106.597		1	141778	19.4												1	2	141778
8542-194	1	18.5	0	484.105	88.394	25.318	259.922	1458.47	141.671	0.218	485.552	1726.16	138.164	12.336	285.84	232806	220714	74048.4	70228.6	101.092		1	220714	18.5												1	0	220714
8542-195	1	19	0	497.173	75.059	48.44	254.864	1401.77	146.422	7.044	436.229	2210.76	269.084	15.932	597.381	234837	215814	95490.6	84457.5	95.999		1	215814	19												1	0	215814
8542-196	1	23.7	0	344.796	48.098	43.054	253.894	1393.96	65.174	3.222	367.726	1530.7	103.14	15.298	224.037	189754	174239	47574.9	41362.8	134.482		1	174239	23.7												1	0	174239
8544-197	1	25.6	1	437.503	65.758	47.738	299.041	1661.63	161.429	7.372	551.315	2055.35	189.765	17.94	535.578	246655	219364	13902.9	12233	152.848		1	219364	25.6												1	1	219364
8544-198	1	25.7	2	479.024	61.941	53.474	250.543	1642.55	255.148	6.224	534.326	2662.55	401.447	21.148	773.775	325849	286971	30546.4	23971.6	119.562		1	286971	25.7												1	2	286971
8549-207	1	26.2	2	421.991	114.46	20.752	272.884	1322.43	109.954	1.146	346.353	1644.93	106.424	11.314	259.959	78784.8	73592.2	7530.46	5237.39	99.6		1	73592.2	26.2												1	2	73592.2
8549-208	1	22.8	2	413.617	166.037	50.43	286.985	1400.03	186.479	8.79	475.687	1662.97	132.025	17.2	329.685	79522.3	68999.8	34612.6	29134.9	117.658		1	68999.8	22.8												1	2	68999.8
8576-214	1	19.6	1	686.384	116.393	31.932	342.776	1307.92	67.927	11.03	291.55	2034.4	179.819	23.51	336.855	109048	96674.7	52812.7	51893.6	97.131		1	96674.7	19.6												1	1	96674.7
8576-215	1	27.3	2	627.716	178.237	2.284	354.389	1608.78	96.782	0	435.133	1846.5	92.949	14.204	284.34	69537.8	59486.2	8173.63	7299.21	82.366		1	59486.2	27.3												1	2	59486.2
8576-216	1	22.8	1	597.223	86.365	9.37	325.64	1770.02	94.731	0	471.851	967.885	81.131	13.64	184.362	58924.4	50131.7	12665.8	7220.04	89.157		1	50131.7	22.8												1	1	50131.7
8576-217	1	24.8	0	463.234	86.896	22.284	303.088	1330.15	80.775	11.904	292.098	1667.98	87.577	26.082	308.103	162947	153554	47946	26019.4	96.565		1	153554	24.8												1	0	153554
8576-218	1	23.4	0	443.278	107.285	30.232	298.198	1544.51	55.861	13.76	372.658	1726.33	89.511	18.364	170.976	79076	87672.1	46244.2	42289.8	98.777		1	87672.1	23.4												1	0	87672.1
8571-224	1	22.9	2	575.45	114.17	16.258	359.89	1104.09	97.187	8.846	244.42	1682.65	67.808	15.896	217.347	271002	223509	12800.3	10673.1	74.391		1	223509	22.9												1	2	223509
8571-225	1	20.3	2	320.544	83.611	34.934	314.786	1001.1	104.421	14.96	293.742	1403.71	130.275	21.36	196.245	252099	231061	-	-	81.697		1	231061	20.3												1	2	231061
8571-226	1	23.9	1	403.089	43.17	16.192	233.154	1069.04	42.554	0.874	194.55	1138.76	60.073	13.042	98.997	281747	231039	13291.8	11881.8	64.205		1	231039	23.9												1	1	231039
8571-227	1	22.5	1	376.161	65.999	16.06	272.61	872.501	80.02	2.074	241.68	1311.91	97.891	14.874	285.021	295803	250715	33347.3	29974.9	75.009		1	250715	22.5												1	1	250715
8571-228	1	17.9	0	591.177	50.707	20.562	328.148	1120.57	94.407	6.224	299.771	1530.78	161.002	19.492	342.933	229005	210615	36556	31894.6	137.774		1	210615	17.9												1	0	210615
8572-229	1	27.8	1	510.983	86.824	16.59	299.21	684.819	21.311	1.584	148.515	1222.85	23.299	14.628	126.93	61052.5	34802.2	19121.4	12689.5	47.073		1	34802.2	27.8												1	1	34802.2
8572-230	1	19.1	2	367.361	103.275	31.556	296.322	1329.83	123.073	14.142	429.105	1930.66	214.383	18.716	478.488	175742	151373	20749.7	19011.3	80.205		1	151373	19.1												1	2	151373
8572-231	1	28.4	1	511.908	113.929	10.298	305.427	893.701	58.668	1.748	204.414	1606.08	50.066	11.278	203.823	137175	104509	12247.3	10700.1	51.034		1	104509	28.4												1	1	104509
8572-232	1	26.3	0	418.367	160.916	22.218	303.699	876.482	130.685	7.972	304.155	1799.03	89.848	16.812	308.172	274065	234019	60754.3	57559.8	117.658		1	234019	26.3												1	0	234019
8572-233	1	26.5	0	309.835	123.157	32.086	273.095	1267.16	86.741	8.136	306.347	1594.34	150.995	19.174	319.851	357404	342582	52741.9	49806	95.485		1	342582	26.5												1	0	342582
8581-239	1	24	2	541.681	155.191	19.37	332.933	1233.6	82.395	7.754	293.742	1833.37	146.514	18.152	244.662	188859	151207	50601.7	37082.3	97.348		1	151207	24												1	2	151207
8581-240	1	23.4	2	412.633	66.7	25.794	281.126	1124.44	90.52	4.75	319.5	1754.44	72.996	12.9	214.137	292338	268779	8400.76	6287.95	70.421		1	268779	23.4												1	2	268779
8581-241	1	25.4	2	562.533	149.489	16.06	330.741	1053.98	100.777	3.822	287.166	1671.04	140.313	12.124	391.827	198818	164139	29277.8	26625.8	107.363		1	164139	25.4												1	2	164139
8581-242	1	27.9	0	460.469	57.81	3.08	167.225	974.157	36.885	0	202.222	1184.18	32.293	10.996	126.792	366359	268437	114739	95304.3	46.776		1	268437	27.9												1	0	268437
8581-243	1	24.4	0	448.679	110.716	17.582	281.526	999.93	106.715	13.104	263.053	1404.93	190.41	19.28	152.538	130819	123993	-	-	57.959		1	123993	24.4												1	0	123993
8582-245	1	25.7	0	590.954	79.818	3.742	259.922	1228.08	98.294	9.938	304.703	1856.1	233.661	22.346	495.492	434111	382057	77976.2	71540.5	82.828		1	382057	25.7												1	0	382057
8579-246	1	26.8	2	572.393	74.334	3.212	294.425	921.917	100.156	3.166	263.601	1775.5	124.965	10.644	285.021	212240	208865	0	0	42.826		1	208865	26.8												1	2	208865
8579-247	1	22.8	2	512.061	104.749	26.192	315.376	1151.11	118.16	16.162	304.155	1734.57	116.278	23.368	211.062	173728	145006	37277.3	32549.8	77.153		1	145006	22.8												1	2	145006
8579-248	1	19.2	1	553.439	127.965	13.146	297.039	1160.84	156.22	9.938	310.731	1514.23	178.438	16.812	358.23	217482	196461	32105.1	30098.7	88.725		1	196461	19.2												1	1	196461
8579-249	1	20.3	1	449.752	71.929	0	332.992	1057.97	77.617	0	272.917	1685.28	88.774	12.196	323.673	211928	173780	7553.86	5530.71	80.658		1	173780	20.3												1	1	173780
8579-250	1	28.4	0	329.248	148.789	18.254	320.923	1052.3	178.489	12.996	307.991	1770.93	124.75	16.496	310.632	167015	115819	39575.6	37053.2	77.709		1	115819	28.4												1	0	115819
8579-251	1	24.4	2	341.299	114.513	31.682	294.404	1020.91	169.797	10.92	397.319	1711.47	136.016	17.2	305.85	87233	77370.8	0	0	131.397		1	77370.8	24.4												1	2	77370.8
8592-254	1	23.9	2	362.1	130.448	26.8	271.001	1309.72	173.819	13.214	285.522	1069.45	92.225	28.598	503.793	24118.3	20696.6	6148.75	3597.77	76.43		1	20696.6	23.9												1	2	20696.6
8592-255	1	29.6	2	410.921	136.716	28.076	351.562	1156.09	175.493	20.422	331.008	866.837	76.682	30.142	360.699	209385	185352	11542.9	10680.8	92.007		1	185352	29.6												1	2	185352
8592-256	1	29.6	0	326.988	87.087	18.698	298.768	1281.23	47.494	4.422	211.538	962.518	65.352	25.856	125.112	135782	128452	19804.6	18808.9	71.478		1	128452	29.6												1	0	128452
8592-257	1	21.1	0	304.092	107.59	22.138	299.547	1449.16	107.579	10.484	310.731	960.766	104.367	35.702	479.553	250798	195567	36884.8	33870.9	97.126		1	195567	21.1												1	0	195567
8602-266	1	39.2	2	479.046	155.008	29.408	332.48	1112.1	251.622	37.728	530.571	894.473	92.548	35.278	457.437	114354	60473.4	13700.2	12141	123.608		1	60473.4	39.2												1	2	60473.4
8625-276	1	21.6	2	416.417	87.573	20.142	304.78	968.178	96.508	26.604	316.227	792.393	77.648	31.338	170.511	123465	102320	-	-	80.714		1	102320	21.6												1	2	102320
8625-277	1	24.9	1	461.895	92.917	49.714	323.306	1198.98	106.534	38.564	458.46	947.297	83.783	37.942	317.583	173329	168355	34415.4	29410.2	156.21		1	168355	24.9												1	1	168355
8626-279	1	26.7	2	523.257	36.098	23.248	337.2	907.598	126.746	42.76	305.571	795.55	93.63	37.712	176.559	272859	226705	10416.4	6729.95	86.388		1	226705	26.7												1	2	226705
8626-280	1	36.4	2	468.05	73.338	10.432	275.098	853.28	56.84	37.174	268.524	808.45	76.024	24.812	160.86	50245.5	41971.5	19083.2	17530.2	122.05		1	41971.5	36.4												1	2	41971.5
8629-292	1	26.6	2	363.649	115.8	16.646	327.737	1306.48	166.758	31.876	413.892	977.013	80.999	34.08	66.456	87790.5	66479.5	28455.5	27099.3	95.442		1	66479.5	26.6												1	2	66479.5
8629-293	1	26.5	2	354.79	85.775	30.572	273.362	1094.25	94.214	39.096	357.765	993.569	99.263	56.17	327.393	421951	398637	3125.83	2387.34	144.512		1	398637	26.5												1	2	398637
8629-294	1	27.2	1	269.132	66.026	22.25	237.445	880.722	117.936	25.464	316.086	827.588	67.891	23.692	181.332	205705	189933	8008.57	5654.86	82.03		1	189933	27.2												1	1	189933
8629-295	1	28.8	0	369.651	80.018	9.21	288.392	1105.23	98.779	25.344	338.127	878.157	77.313	25.74	129.09	165739	158088	4655.69	3193.63	117.374		1	158088	28.8												1	0	158088
8629-296	1	23.4	0	343.895	109.606	32.958	329.207	939.06	126.379	32.19	334.017	753.019	96.917	56.48	286.608	124946	107656	9363.36	7871.42	92.234		1	107656	23.4												1	0	107656
8631-302	1	21	2	270.075	65.057	15.092	259.044	1212.1	112.086	23.182	398.469	781.764	96.93	24.504	426.357	208998	191874	18548.1	12062.9	116.217		1	191874	21												1	2	191874
8631-303	1	19.7	2	321.798	58.233	19.92	248.913	985.981	95.797	27.806	400.104	853.522	77.223	31.184	361.974	483626	418275	41488.2	36958.3	72.458		1	418275	19.7												1	2	418275
8631-304	1	22.7	1	293.543	62.014	8.212	256.572	658.259	86.849	23.662	310.62	612.667	72.944	24.62	137.31	87034.1	73513.2	16842.4	14766.7	78.349		1	73513.2	22.7												1	1	73513.2
8631-305	1	23.1	0	283.72	72.915	12.872	231.567	983.679	79.737	20.418	342.306	772.37	79.014	17.938	276.636	171738	145737	0	0	103.173		1	145737	23.1												1	0	145737
8635-311	1	22.7	2	353.911	102.005	28.44	279.195	985.967	76.135	31.468	346.275	918.082	83.538	33.734	287.67	41727.7	32134.6	21973.8	20120.5	75.298		1	32134.6	22.7												1	2	32134.6
8635-312	1	26.7	2	360.599	51.726	26.914	230.387	865.725	58.813	26.364	229.284	790.071	72.97	22.302	161.229	248503	218600	13083.8	10895.7	65.411		1	218600	26.7												1	2	218600
8635-313	1	25.6	2	410.629	118.652	30.854	321.458	1066.8	119.404	33.45	381.651	931.404	67.634	24.852	172.155	352184	322376	33144.5	31465.5	142.934		1	322376	25.6												1	2	322376
8635-314	1	26.8	2	402.465	85.485	27.21	308.409	961.41	74.781	39.036	299.583	1075.77	81.463	20.448	368.283	105007	93766.1	42026.2	39536.7	73.773		1	93766.1	26.8												1	2	93766.1
8635-315	1	34.2	0	395.847	40.614	26.658	208.521	840.664	65.673	35.192	292.131	827.423	78.769	20.332	199.929	161335	134184	4116.01	2853.77	74.93		1	134184	34.2												1	0	134184
8643-320	1	24.3	2	314.419	87.302	33.992	236.688	962.892	120.552	31.89	355.5	851.842	94.777	27.902	263.961	310935	293608	42212	39682.4	139.148		1	293608	24.3												1	2	293608
8644-321	1	21.6	2	347.927	91.189	30.982	275.9	996.691	116.583	28.046	291.087	894.067	101.222	24.194	226.623	131180	119954	9450.98	4370.59	140.252		1	119954	21.6												1	2	119954
8644-322	1	21.6	2	347.927	91.189	30.982	275.9	996.691	116.583	28.046	291.087	894.067	101.222	24.194	226.623	131180	119954	9450.98	4370.59	99.492		1	119954	21.6												1	2	119954
8644-323	1	20.9	1	308.324	47.649	34.924	237.111	1077.97	99.399	38.134	421.032	1037.97	83.925	28.868	435.639	195740	146252	0	0	83.082		1	146252	20.9												1	1	146252
8644-324	1	23.6	0	284.739	67.845	35.898	243.212	885.347	73.519	37.954	263.649	917.629	91.168	28.442	139.857	204173	195049	25242.1	21556	82.451		1	195049	23.6												1	0	195049
8644-325	1	24.6	0	290.071	97.02	31.618	253.366	1378.79	142.622	33.69	341.538	1179	101.338	27.284	370.512	280159	260847	36452.1	32753.2	129.102		1	260847	24.6		Male										1	0	260847		Male
8390-1	0	25.1	0	213.1	60.8	36.7	262.4	1294.9	143	16.9	409.7	998.1	284.4	23.3	241.2	132992	99935.3	-	-	46.137		0	99935.3	25.1		SUMMARY OUTPUT										0	0	99935.3		SUMMARY OUTPUT
8390-2	0	40.7	0	259	70.5	30	248.2	1067.6	90.5	21.8	233.1	885.5	163.2	22.7	112.1	74173.4	67679.3	-	-	65.72		0	67679.3	40.7												0	0	67679.3
8390-3	0	25.4	0	293.1	72.4	46.3	256.3	1502.7	185	19.1	526.7	1082.2	198.1	25.1	398.3	345501	266334	-	-	77.71		0	266334	25.4		Regression Statistics										0	0	266334		Regression Statistics
8390-4	0	27.9	2	198.2	191.3	28.2	286	1315.4	266.6	22	479.3	1051.9	168.5	24.8	180.1	177742	159296	8136	6046	65.442		0	159296	27.9		Multiple R	0.241959									0	2	159296		Multiple R	0.0375955
8390-5	0	28.1	2	149.6	89.4	23.3	209.8	1756.6	226.7	22.5	462.1	1241.2	206.8	22.9	302.9	385585	266756	55419	51955	78.265		0	266756	28.1		R Square	0.058544									0	2	266756		R Square	0.00141342
8390A-6	0	23.9	2	162.6	136.7	15.3	172.5	1605.2	167.5	18.3	339.5	1247.7	220.9	15.9	183.1	89044.3	78723.6	10044	8558	37.48		0	78723.6	23.9		Adjusted R Square	0.051867									0	2	78723.6		Adjusted R Square	-0.00582271
8391-12	0	24.1	0	151.1	96.5	11.5	179.5	639.1	34.7	13.1	70.1	-	-	-	-	145578	120530	77314	70686	14.426		0	120530	24.1		Standard Error	67272.1									0	0	120530		Standard Error	0.883178
8448-26	0	36.9	0	189.9	93.7	38.4	260.6	1448.2	284.6	41.6	556.7	1812.5	476.8	45.5	558.3	67946.1	61853	30489	28418	76.691		0	61853	36.9		Observations	143									0	0	61853		Observations	140
8448-27	0	32.1	0	205.3	88.3	30.3	266.8	1575	273.2	16.8	563.8	-	-	-	-	278603	229335	61552	59993	58.729		0	229335	32.1												0	0	229335
8448-28	0	34.6	2	162.8	57.2	35	261.5	1453.3	165.6	24.7	389.1	1781.4	365.6	35.3	571.4	158870	142617	34103	30131	83.774		0	142617	34.6		ANOVA										0	2	142617		ANOVA
8448-29	0	43.9	2	169.3	82.4	22.8	234	1229.8	122.6	21.9	270.9	1180	194	29.5	412.7	110820	100235	2353	860	58.729		0	100235	43.9			df	SS	MS	F	Significance F					0	2	100235			df	SS	MS	F	Significance F
8448-30	0	41.3	2	163.9	74.7	36.7	228	1575.7	257.2	18.3	470	1525.7	369.8	26.9	567.3	-	-	2882	576	79.978		0	169131	40.9		Regression	1	3.96799e+10	3.96799e+10	8.76801	0.00359816					0	2	169131		Regression	1	0.152357	0.152357	0.195328	0.65921
8449-31	0	40.9	2	182.4	135.4	25.1	289.5	1244.6	236.9	24.2	303.9	1264.2	251.8	42	351.6	204126	169131	27015	22549	41.045		0	68537.2	43.4		Residual	141	6.381e+11	4.52553e+09							0	2	68537.2		Residual	138	107.641	0.780004
8449-32	0	43.4	2	255.9	211.1	18.1	298.6	1471.6	254.6	25.3	407.2	1435.5	427	31	658.6	81477	68537.2	29499	26665	105.718		0	240513	25.9		Total	142	6.7778e+11								0	0	240513		Total	139	107.793
8449-33	0	25.9	0	268.5	99.5	0	324.9	1492.8	297.4	19	496.3	1170.4	295.4	25.3	623.9	285361	240513	22845	17636	81.83		0	117365	25.3												0	0	117365
8454-39	0	25.3	0	184.5	69.7	43.2	277.5	562.4	172.9	20.8	362.9	1125.7	177.9	38.7	336.2	141571	117365	45564	44021	75.534		0	14139.9	28.4			Coefficients	Standard Error	t Stat	P-value	Lower 95%	Upper 95%	Lower 95.0%	Upper 95.0%		0	0	14139.9			Coefficients	Standard Error	t Stat	P-value	Lower 95%	Upper 95%	Lower 95.0%	Upper 95.0%
8454-40	0	28.4	0	278.8	115.9	7.5	317.1	1278.1	182.9	17.9	406.1	1257.5	230.1	18.5	468.3	16701.4	14139.9	2702	1342	113.402		0	148011	30.6		Intercept	216685	31840	6.80543	2.66047e-10	153739	279630	153739	279630		0	2	148011		Intercept	1.36684	0.15432	8.85715	3.61753e-15	1.0617	1.67198	1.0617	1.67198
8454-41	0	30.6	2	217.1	68	17.3	255.1	1035.2	178.2	29	351.1	1176.5	223.3	24.8	402.8	198034	148011	7317	6527	100.07		0	166273	29.8		25.1	-2691.81	909.061	-2.96108	0.00359816	-4488.96	-894.654	-4488.96	-894.654		0	0	166273		X Variable 1	-4.77525e-07	1.08047e-06	-0.441959	0.65921	-2.61395e-06	1.6589e-06	-2.61395e-06	1.6589e-06
8454-42	0	29.8	0	244.5	93.3	54.1	291.1	1664.4	182.4	27.9	486.7	1203.7	205.1	28.4	431.2	210848	166273	19575	18220	79.191		0	244393	27.8												0	2	244393
8454-43	0	27.8	2	-	-	-	-	749.5	71.1	21.1	173	1394.6	274.2	30.1	613.4	326521	244393	2615	1498	18.407		0	59520.9	34.2												0	2	59520.9
8454-44	0	34.2	2	199.6	57.5	6.9	219.3	1455.9	344.9	21.4	661.3	878.9	104.5	26.1	247.3	66836.1	59520.9	15814	13889	75.488		0	208715	37.3												0	2	208715
8454-45	0	37.3	2	246.5	110.4	68.7	283.6	1413.7	323.6	37.9	484.2	1515.4	420.5	45.2	632.3	229781	208715	9039	6542	71.923		0	130733	30.5												0	2	130733
8454-46	0	30.5	2	242.3	106.5	31.5	233	961.7	129.8	19.2	239.4	819.9	140.2	25.4	396	137103	130733	27296	24997	41.792		0	99110.5	30.5												0	2	99110.5
8456-47	0	30.5	2	246.8	103.7	14	248.1	1068.6	211.9	20.3	343.1	1004.5	143.9	26.6	219.8	108698	99110.5	0	0	83.146		0	233394	31.7												0	2	233394
8456-48	0	31.7	2	250.8	108.4	48.2	245.6	1210.3	361.7	25.7	531.2	1549.1	356.1	24.3	486.3	291144	233394	15696	14454	82.055		0	32294.6	43.1												0	2	32294.6
8456-49	0	43.1	2	199.1	72.7	44	264.7	965.9	125.5	26.2	235.1	750.6	122.2	26.3	193.1	35438.7	32294.6	6138	4048	83.582		0	154273	34.8												0	1	154273
8456-50	0	34.8	1	306.1	72.8	21.1	248.2	1107.1	107	15.1	297	920.3	113.2	19.5	189.6	199837	154273	23457	16000	44.738		0	33018.8	41.8												0	1	33018.8
8456-51	0	41.8	1	299.5	108.2	33.7	290.3	847.5	99	17.7	227.1	586.2	143.3	17.9	154.5	52186	33018.8	-	-	66.506		0	30555.5	38												0	2	30555.5
8469-61	0	38	2	363.4	101.4	27.3	284.9	1240.8	178.7	28.3	292.2	756.8	125.3	34.3	195.1	37397.9	30555.5	31847	28322	63.887		0	20301	42.1												0	2	20301
8471-62	0	42.1	2	321.3	48.4	28.7	165	1242.7	131.1	20.9	274.5	838.5	72.9	29.2	78.3	25344.9	20301	13543	5686	43.538		0	27724.8	34.6												0	0	27724.8
8471-63	0	34.6	0	195.8	43.1	65.9	55.5	1135.4	97.8	19.8	235.3	783.6	72.4	20.7	143.9	42003.3	27724.8	20241	12712	153.413		0	191037	35.9												0	2	191037
8466-69	0	35.9	2	399.7	86.7	15.8	257.4	1562	258	25.1	422	974.8	260.1	36.3	317.8	201072	191037	31771	28164	93.948		0	84767.6	31.5												0	2	84767.6
8466-70	0	31.5	2	383.2	125.6	39.7	264.1	1857.8	271.7	23.9	566.9	1526.5	434.2	25.5	617.6	91251.9	84767.6	13222	11485	168.089		0	164799	32.3												0	2	164799
8466-71	0	32.3	2	380.9	101.5	49.7	295.9	1369.8	166	24.7	351.1	1176.3	335.2	28.4	452.7	184748	164799	0	0	93.238		0	124267	28.1												0	1	124267
8466-72	0	28.1	1	359.5	62.6	27.9	231	1514.7	213.7	25.6	437.6	1080.6	334.8	29.1	401.9	155108	124267	12597	10037	61.269		0	173204	32.4												0	0	173204
8466-73	0	32.4	0	447.1	93.5	31.1	275.3	1572	235.5	28.5	469.5	1115.7	365.9	36.6	577.5	276957	173204	44985	42695	96.021		0	62591.2	33.9												0	0	62591.2
8473-79	0	33.9	0	379.4	74.7	39.3	195.7	991.8	146.9	28.4	231.1	997	123.8	26	272	72615.9	62591.2	35167	26565	97.657		0	112599	32.4												0	2	112599
8473-80	0	32.4	2	612.7	113.4	34.6	288.7	1189.5	184.5	30.9	301.3	1343.3	302.9	33.8	436.4	174162	112599	16528	13320	75.071		0	42098.1	19.6												0	2	42098.1
8476-96	0	19.6	2	384.4	103.8	33.9	300.7	1238.9	85	27.6	180.5	1205.5	186.6	9.5	293.6	54630.8	42098.1	75955	66684	59.76		0	123565	34.9												0	2	123565
8476-97	0	34.9	2	320.3	72	36.3	258.5	1012.5	68.1	27.3	174.5	1100.9	69	10.8	246.3	154251	123565	51629	50183	41.887		0	256276	33.4												0	2	256276
8476-98	0	33.4	2	285.2	127.3	45.8	300	1346.7	224.8	40.7	380.6	1540.7	296.1	16.5	505.2	298918	256276	44322	42979	92.649		0	103329	28.2												0	2	103329
8476-99	0	28.2	2	372.5	85.1	35.6	285.4	925.6	112.1	28.6	222.7	1135.4	114.8	8.3	209.6	113893	103329	0	0	55.132		0	149684	24												0	2	149684
8476-100	0	24	2	381.1	82.8	42	354.9	1458.1	170.7	31.6	423.7	1266.7	179.1	6.1	468.6	161795	149684	26739	24719	80.389		0	101371	27.5												0	0	101371
8476-101	0	27.5	0	230.6	68.5	35.3	251.1	1095.8	128.1	20.5	294.6	939.7	89	12	193.6	111660	101371	21070	19815	61.384		0	221758	25.5												0	0	221758
8476-102	0	25.5	0	289.1	101.6	36.3	333.2	1006.8	46.9	22.9	71.9	1079.3	93.1	6.1	237.8	250004	221758	-	-	88.365		0	136211	33.9												0	2	136211
8480-110	0	33.9	2	370.8	82.5	52.2	248.6	1306.3	212.6	39.1	412.1	1192.1	245.5	16.2	391.5	144614	136211	43623	38489	103.185		0	264946	32												0	2	264946
8480-111	0	32	2	351.5	139	40.5	324.5	1178.3	141.2	30.6	319.5	1279.6	165.8	4.6	338.5	337897	264946	58693	58396	65.028		0	117541	36.6												0	2	117541
8480-112	0	36.6	2	485.2	125.6	24.1	356.1	1153.5	104.9	22.2	277.4	1284.3	128.1	3.7	378	130572	117541	6832	3499	104.071		0	76086.3	34												0	0	76086.3
8480-113	0	34	0	342.3	114.8	27.2	320.2	978.9	209.5	37.3	393.7	784.2	195.6	16.1	390.3	86058.8	76086.3	13898	11314	101.757		0	136432	38.1												0	2	136432
8481-120	0	38.1	2	264.1	94.3	38.8	330.8	1084.9	223.5	42	390.8	1410.9	368.8	33.8	614.1	166364	136432	30751	26875	67.883		0	200828	26												0	2	200828
8481-121	0	26	2	349.9	70.6	45.3	297.6	1595.3	334.2	44.9	750.1	1592.2	386.5	18.6	711.4	215196	200828	67308	59193	96.686		0	218035	26.1												0	0	218035
8481-122	0	26.1	0	437.2	60.7	13.9	265.8	870.3	85	15.9	185.6	1005.5	146.5	1	310.6	246293	218035	5353	4603	55.181		0	119202	44.7												0	2	119202
8498-123	0	44.7	2	408.4	93.5	40.6	286.7	1256.6	155.7	51.5	383.5	1253.9	192.4	24.1	386	140145	119202	33599	30674	79.503		0	135753	37.7												0	2	135753
8498-124	0	37.7	2	321.5	110.8	44.2	218.7	1380.8	215.8	49	463.1	1044.3	255.2	14.3	366.5	174880	135753	15935	12274	194.812		0	20011.1	26.4												0	2	20011.1
8505-126	0	26.4	2	326	65.6	45.2	285.4	1083.7	112	29.4	330.1	1054.1	156.8	8.1	366.5	25414.8	20011.1	0	0	80.832		0	244705	25.9												0	2	244705
8505-127	0	25.9	2	402.8	111.7	38.3	316	1183.3	152.1	29.5	443.1	1198.3	152	7.1	271.4	345641	244705	47703	46126	92.796		0	115948	35												0	2	115948
8505-128	0	35	2	302.7	81.7	43.2	259.5	875.1	119.2	37.7	248.5	862.8	98.5	19	134.7	150037	115948	53877	52940	71.133		0	52456.8	33.3												0	2	52456.8
8505-129	0	33.3	2	378.4	103.8	42.9	289.7	825.3	101.6	39.1	238.7	618.2	130.8	12	200	59105.1	52456.8	-	-	49.371		0	66859.9	27.8												0	0	66859.9
8505-130	0	27.8	0	302.1	67.1	35.6	272.8	871.4	104.9	19.7	243.1	717	89.2	10	141.7	75429.2	66859.9	16946	14311	73.693		0	138039	30												0	0	138039
8506-133	0	30	0	221.4	41.4	60.3	261.7	1589.4	374.6	46.4	777.9	2213.5	440.5	21	807.4	155446	138039	19726	17863	123.273		0	58335.5	42.7												0	2	58335.5
8511-146	0	42.7	2	273.3	71.6	61.7	261.5	1019.7	169.4	39.4	448.3	1210.3	225.7	26.8	486	68681.8	58335.5	17696	15173	94.48		0	69086.5	42.5												0	1	69086.5
8511-147	0	42.5	1	351.2	90	38.8	258.4	980.9	111.6	30	409.4	1033.4	121.2	5.2	266.7	70849.9	69086.5	19028	14309	109.352		0	39264.7	45.7												0	2	39264.7
8511-148	0	45.7	2	360.4	100	52.8	283.2	1136.8	258	38.2	565.8	1181.5	169	16.7	403.5	48957	39264.7	28217	27210	131.376		0	163213	27												0	2	163213
8511-150	0	27	2	121	88.6	43.5	237.9	1174.5	290.1	30.6	412	1095.3	261.4	14.9	477.9	186449	163213	42566	38908	106.226		0	64961.7	38.7												0	1	64961.7
8517-158	0	38.7	1	297.9	99.1	44.6	261.6	807.9	84.6	26.6	215.1	747.2	92.9	11.6	320.1	74278.2	64961.7	26469	23484	112.099		0	140199	33.8												0	0	140199
8517-159	0	33.8	0	387.9	67.8	31.3	298.6	899.6	100.4	32.6	277.8	1000	180	16.2	372.2	195639	140199	22903	21108	63.647		0	42403.9	39.3												0	0	42403.9
8517-160	0	39.3	0	343.9	74.6	50.3	323.3	874.8	66.4	15.3	183.8	903.6	96.4	11.9	332.6	55580.8	42403.9	7301	5427	50.385		0	49325.8	47.5												0	2	49325.8
8521-161	0	47.5	2	425.3	81.3	31.9	293.4	944	130.7	26.5	231.4	938	153.6	9.3	336.3	53506.3	49325.8	40903	31498	104.758		0	155896	43.6												0	1	155896
8521-162	0	43.6	1	278.8	63.5	44.9	234.7	1111.9	236.6	32.8	379.5	1234.9	282.3	9.6	469.1	222751	155896	14990	14198	104.379		0	110314	44.9												0	0	110314
8521-163	0	44.9	0	327.9	79.4	52.4	294.4	1405.6	217.9	36.1	471.1	1302.2	220.2	16.6	435.9	124921	110314	55235	53397	171.588		0	73849.5	29.7												0	2	73849.5
8526-167	0	29.7	2	303.5	46.5	54.4	202.5	807.5	105.8	20.9	133.6	860.1	119.9	0	203.4	80355.5	73849.5	0	0	125.93		0	105626	39.2												0	1	154709
8526-168	0	39.2	-	314.8	57.7	34.8	281.4	1111.4	70.6	26.7	216.5	932.2	116.9	6.3	214.5	126287	105626	0	0	74.777		0	88486.9	35												0	2	89507.7
8526-169	0	35	-	192	126.4	44.4	297	1198.9	191.2	32.7	366.6	1036.8	132.6	4.9	413.4	102270	88486.9	25025	23129	97.796		0	46909.6	29.7												0	1	40581.1
8526-170	0	29.7	-	302.4	61	46.3	169.6	1166.8	95.9	17.4	266.9	1123.8	157.4	3.6	349.5	53397.8	46909.6	64712	61226	60.757		0	73655	29.8												0	2	217168
8526-172	0	29.8	-	222.3	93.1	57.8	258.9	941.7	103.2	20.5	294.3	1172	65.4	5	162.4	78079.4	73655	19167	16482	102.579		0	154709	22.3												0	0	46311.4
8539-177	0	22.3	1	254.8	48.2	50.3	240.5	1518.3	211.2	14.4	548	1235.8	152.9	9.2	380.5	174488	154709	76216	70916	182.15		0	89507.7	36.4												0	2	86288.3
8539-178	0	36.4	2	279.7	69.4	50.7	275.9	1549.8	203.2	36.6	542	1327.7	241.9	23.9	337.1	104313	89507.7	38274	34287	146.106		0	40581.1	42												0	2	118405
8539-179	0	42	1	218.8	78.2	44.5	267.4	1271.5	181.3	37.3	465.3	1178.3	159.3	26.7	275.5	43100.4	40581.1	0	0	104.474		0	217168	30.8												0	1	45159.1
8539-180	0	30.8	2	258.6	124.3	57.7	184.8	1721.4	260.4	21.4	584.2	1036.8	378.7	19.7	515	261476	217168	49011	46610	125.693		0	46311.4	37												0	1	240231
8539-181	0	37	0	402.9	65.7	48.1	266.6	784.3	113.5	15.4	264.1	1326.9	248.9	22.3	268.3	51338.2	46311.4	1659	1264	46.927		0	86288.3	31.4												0	0	116006
8540-182	0	31.4	2	297.7	67.3	57.9	274.7	1439.1	213.7	20.6	481.7	2278.2	437.8	29.4	611.7	104434	86288.3	30595	27880	140.375		0	118405	32.2												0	2	38111.3
8540-183	0	32.2	2	300.8	54.5	43.6	213.4	1602.5	209.9	20.3	551.9	1878	263.2	19.8	357.7	126766	118405	56246	51397	128.392		0	45159.1	28.7												0	2	151990
8540-184	0	28.7	1	283.1	42.9	40.5	213.5	1438.7	192.6	16	545.8	1933.4	225.9	21.1	493.2	61551.8	45159.1	37612	34603	110.157		0	240231	29.3												0	1	88197.9
8540-185	0	29.3	1	319.2	42.7	46	212.1	1300.8	164.2	12.7	441.7	1822.7	189.3	19.7	439.8	279518	240231	49369	45900	162.731		0	116006	32.8												0	0	113397
8540-186	0	32.8	0	315.5	70.3	70.5	241.7	1436.1	99.5	16.5	337.6	1681.3	193.9	27.1	306.3	131454	116006	56651	50418	71.84		0	38111.3	43.2												0	0	95342.8
8545-199	0	43.2	2	211.7	86.8	49.8	298.9	1938.4	287.7	28.1	689.4	2556.8	359.5	25.9	704	51187.5	38111.3	22049	20023	100.526		0	151990	47.5												0	2	63656.4
8545-200	0	47.5	2	197.4	87.1	54.4	273.5	1760.8	306.1	25.4	637.4	3314.4	452.7	26.5	831.8	167588	151990	32034	20332	150.996		0	88197.9	36.8												0	2	85956.9
8545-201	0	36.8	1	241.2	74.9	48.9	292.1	1468.9	280.8	27.5	591.9	2428.7	360	27.7	555.9	108760	88197.9	2197	1283	176.411		0	113397	34												0	0	220730
8545-202	0	34	0	423.7	108.8	39.5	298.7	1617.5	243.7	20.9	601.2	3063.4	574	26.5	792.1	146335	113397	23455	18837	120.539		0	95342.8	36												0	2	115368
8545-203	0	36	0	309.6	77.5	49.1	311.1	1564.9	186.6	26.2	549.7	2643.6	356.7	22.8	676.3	113610	95342.8	43537	36087	96.771		0	63656.4	18.3												0	1	200838
8548-204	0	18.3	2	345.8	124.5	41.5	323.6	1357	148.7	10.8	480.1	1712.4	129	17.7	141.4	90141.1	63656.4	23161	18165	87.305		0	85956.9	41.4												0	0	27758
8548-205	0	41.4	2	300.1	78.6	64.4	274.4	1561.5	169.7	13.1	490.5	1655.6	180.3	30.6	333.8	96156.1	85956.9	20229	19322	105.26		0	220730	45.4												0	2	133665
8548-206	0	45.4	0	417.6	78.6	45.6	306.5	1384	140.8	27.7	526.1	1535.3	195.7	27.8	289.3	264509	220730	31913	29597	107.112		0	115368	39.2												0	2	98457.3
8550-209	0	39.2	2	278.8	87.2	55.9	249.2	1274.4	189.8	13.7	445	1414.3	100	18.9	112.7	139325	115368	27731	18115	100.372		0	200838	35.6												0	2	196591
8550-210	0	35.6	1	294.4	55.5	39.3	260.7	1161.4	402.4	24.4	581.5	1493.8	169.4	24.9	214.8	213218	200838	85829	67959	128.977		0	27758	29.2												0	1	75091.1
8575-213	0	29.2	0	483.4	63.3	23.5	248.2	1112.8	41.6	0.3	232.9	1844.1	51.2	9	369.6	36951.2	27758	14834	11766	68.835		0	133665	37.8												0	2	90789.6
8570-219	0	37.8	2	388.7	59.5	36.9	275	1396.9	175.6	36.1	425.3	1886.7	155.4	29.6	405.3	211218	133665	14946	11671	69.092		0	98457.3	42.5												0	2	62853.6
8570-220	0	42.5	2	283.2	104.7	50.5	301.5	1118.6	119.5	32.7	269.1	1705.8	293.7	23.3	253.4	107652	98457.3	22810	20230	95.485		0	196591	36.4												0	2	101880
8570-221	0	36.4	2	319.9	99.7	38	301.5	858.1	155.2	17.3	310.2	1890.3	216.2	36.2	446.6	202655	196591	17300	15421	86.43		0	75091.1	33.3												0	2	92250.9
8570-222	0	33.3	1	328.9	114.8	28.7	298.6	1497.9	174.1	16.4	422	2070	207	21	443.1	106599	75091.1	23803	20575	104.231		0	90789.6	41.1												0	0	197391
8573-234	0	41.1	2	316	72.5	29	262.7	1349.1	111.4	25.3	298.1	1703.1	263.5	26.6	447.5	101388	90789.6	34296	31479	84.115		0	62853.6	32.8												0	1	173080
8573-235	0	32.8	2	383.2	127.1	25.8	317	1112.5	113.8	31.8	252.6	988.7	243.3	27	144	79897.2	62853.6	23057	21711	61.686		0	101880	35.9												0	0	167854
8573-236	0	35.9	2	341.6	99.5	40.2	300.7	807.9	126	26.6	302	1625.8	195	34.7	217	129288	101880	37809	36501	62.465		0	92250.9	33.2												0	2	73741.1
8573-237	0	33.2	2	520.3	103.6	17.4	264.9	869.6	49.7	11.8	198.4	1460.2	112	20.4	123.2	102305	92250.9	13511	8987	68.808		0	197391	41.8												0	2	67382.5
8573-238	0	41.8	0	403.8	156.7	84.9	279.4	1017	176.2	16.4	303.1	1977.9	207.6	22.1	436	230207	197391	28197	24729	101.577		0	173080	30.2												0	1	172611
8580-252	0	30.2	1	320.8	115.3	32.1	263	1360.9	173.5	24.1	378.1	1450.2	161.9	19.9	197.1	207698	173080	19342	17480	98.127		0	167854	34												0	0	137704
8580-253	0	34	0	323.4	117.5	37.1	333	1316.5	113.1	25.1	317.3	1525.3	86.5	24.3	132.9	177990	167854	44832	37447	105.972		0	73741.1	39.4												0	0	163302
8591-258	0	39.4	2	200	98	31.8	329.4	1079.3	171.7	44.9	616.7	1084.5	113.5	45.9	783.1	88421.9	73741.1	38209	33623	108.587		0	67382.5	50												0	2	163132
8591-259	0	50	2	428	92.1	21.5	281.9	1092	123.7	30.8	651.1	881.4	83.6	17.7	440.3	71726.6	67382.5	8609	4977	106.584		0	172611	32.4												0	0	50755.3
8591-260	0	32.4	1	274.7	66.5	33.1	263	595.6	96	33.8	370	680.6	94.3	45	379.9	214751	172611	20996	18831	122.106		0	137704	31.2												0	2	247656
8591-261	0	31.2	0	371.1	72.2	34.3	258.3	1428.2	125.7	39.2	622.8	1067.9	110.7	39.1	715.6	193886	137704	92492	87838	186.698		0	163302	42.4												0	2	96894.9
8591-262	0	42.4	0	412.6	135.5	37.7	317.8	1012.6	162.7	53.8	441	705.1	126.4	53	467.5	178536	163302	8879	6588	93.454		0	163132	38.9												0	2	96821.9
8601-263	0	38.9	2	417.2	139.2	46.5	352.3	845.8	134.9	37	474.2	641.7	81.3	45.1	326.3	235447	163132	-	-	76.485		0	50755.3	33.9												0	2	158810
8601-265	0	33.9	0	262.5	112.6	26.4	294.6	740.5	77.7	29.5	313.6	415.5	73.5	28.3	139.6	56319.2	50755.3	19335	17540	102.133		0	247656	31.9												0	2	361448
8624-267	0	31.9	2	336.1	91.9	38.7	298.3	1015.8	167.2	46.9	490.1	697	83.7	67.6	273.2	306134	247656	41041	32111	91.507		0	96894.9	31												0	2	223885
8624-268	0	31	2	434.9	113.2	21.7	330.4	819.3	174.1	36.3	308.6	494.2	92	58.2	149.7	107184	96894.9	24638	20748	89.559		0	96821.9	37.2												0	2	86937.2
8624-269	0	37.2	2	494.1	151.4	43.6	347.3	997.3	138.9	39.1	327.3	832.9	92.4	45.6	160.4	102664	96821.9	17154	13257	117.6		0	158810	44.5												0	0	96734.2
8624-270	0	44.5	2	357.8	91.9	54.7	341.5	1000	95	28.4	358.3	724.6	99.9	38.9	388.2	179091	158810	46736	45563	70.087		0	361448	35.5												0	2	39876.6
8624-271	0	35.5	2	453.1	94.6	25.9	297.5	948.6	111.5	31	352.8	835.2	99.2	32.2	392.4	512508	361448	-	-	53.897		0	223885	35.8												0	2	216411
8624-272	0	35.8	2	383.3	121.1	59.4	331.9	1036	149.2	42.5	413.5	866.7	117.5	43.7	390.6	293576	223885	73828	61377	92.898		0	86937.2	31.4												0	2	121295
8624-273	0	31.4	2	446.7	146.9	52.2	343.7	1031.6	120	41.6	420.5	952.6	103.2	35.5	297.7	105792	86937.2	22382	18473	100.297		0	96734.2	28.6												0	1	174054
8624-274	0	28.6	0	311	110.6	70.1	304.7	787.2	78.7	35.4	367.3	815.9	74.2	32.8	278.4	123122	96734.2	39635	35234	67.472		0	39876.6	33.6												0	2	43598.3
8627-281	0	33.6	2	501.7	123.6	16.6	321.5	892	109.2	37.7	316.9	599	92.5	20.9	263.8	46991.9	39876.6	45530	40641	108.976		0	216411	37.5												0	2	64829
8627-284	0	37.5	2	349.5	106.9	33	280.4	1020.6	112.9	33.1	508.6	770.9	84.8	21	297.1	273934	216411	46226	45559	84.502		0	121295	31												0	2	155957
8627-285	0	31	2	387	86.5	50.3	315.8	1003.9	98.7	44.9	299.6	863.1	88	46.9	313.1	138884	121295	42570	38326	95.495		0	174054	32.4												0	1	180900
8627-286	0	32.4	1	254.8	59.6	39.5	280	1116.2	142.7	42	452.1	812.4	102	30.8	437	194379	174054	29799	27418	83.661		0	43598.3	34.6												0	0	267441
8628-287	0	34.6	2	373	193.8	35.1	335.2	930.7	114.5	41	419.3	797.9	105	36.3	296.6	63515.5	43598.3	28386	26397	131.153		0	64829	45.6												0	2	69678.5
8628-288	0	45.6	2	453.5	232.4	34.7	374.7	948.2	116.6	33.2	441.7	937.8	89.3	32.7	215.6	67820.4	64829	37569	35530	112.798		0	155957	32.9												0	2	86768
8628-289	0	32.9	2	362.9	118.5	48.2	301.4	957	82.8	41.4	387.2	886.1	115	42.7	402.5	183292	155957	43181	41907	100.386		0	180900	40.6												0	2	194561
8628-290	0	40.6	1	327.1	74.4	25.4	314.7	727.3	100.8	35.4	328.1	490.7	72.6	29	95.3	196627	180900	22904	15662	73.721		0	267441	25.7												0	0	103767
8628-291	0	25.7	0	437.5	29.9	19.1	337.4	940.4	67.1	25	297.6	896.4	79.6	17.9	211	335438	267441	113087	95417	115.901		0	69678.5	28.7												0	0	77674.4
8630-297	0	28.7	2	364.4	109	29.2	328.2	1140.2	182.9	41.5	509.8	779.7	113.4	196.9	443.9	81933.9	69678.5	17888	15256	148.457		0	86768	32.7												0	2	43123.7
8630-298	0	32.7	2	345.8	129.4	28.9	302.1	1179.1	158.6	41.4	469.3	1131.8	106.6	39.5	535.6	96418.4	86768	70077	66600	108.801		0	194561	34.2												0	2	79576.6
8630-299	0	34.2	2	358.8	112.9	27.5	269.2	970.5	109.3	33.3	375.9	886.3	98.7	31.4	349.8	216256	194561	5362	3221	104.646		0	103767	34.2												0	1	60027.4
8630-300	0	34.2	0	263.1	97.8	40.3	286.1	771.8	108.4	45	357.5	698.7	96.4	52.3	306.1	108018	103767	27757	24608	118.899		0	77674.4	36.5												0	1	37575.2
8630-301	0	36.5	0	320.5	111.8	52.1	287.9	1147.3	143.2	44.7	478.8	1032.3	112.1	45.8	486.3	85877	77674.4	8542	6042	147.668		0	43123.7	42.9												0	0	195346
8634-306	0	42.9	2	234.2	71.2	23.4	235.3	877.6	84.6	38.9	270.3	596.7	75.1	42.7	112.4	52912.7	43123.7	36290	29646	101.964		0	79576.6	44.8												0	2	178439
8634-307	0	44.8	2	356.4	174.7	36	285.9	854.4	141.5	51.4	216.1	679.4	96.2	41.6	124.5	95520	79576.6	14936	13933	79.769		0	60027.4	38.7												0	2	144605
8634-308	0	38.7	1	282.7	70.6	39.2	298.7	1185.1	129.4	45.8	466	980.6	95.9	49.6	395.5	75798.5	60027.4	30772	29968	186.43		0	37575.2	38.2												0	2	49558.9
8634-309	0	38.2	1	340	62.9	16.9	233.5	1242.8	105.7	33.8	422.8	793.9	91.7	62.5	314.7	40927.1	37575.2	78734	72187	144.249		0	195346	37												0	0	260078
8634-310	0	37	0	347.9	61.5	54.4	276.1	1252.2	165.1	107.9	554.8	1041.4	100.2	55.4	610.6	247838	195346	42265	37973	130.259		0	178439	30
8643-316	0	30	2	232.7	83	55.5	299.9	1205	193.6	68.8	510	1156	138.7	63.3	682.9	191423	178439	62356	59398	90.183		0	144605	26.4												Sex	Skin color	Max5_aortic
8643-317	0	26.4	2	418.7	138.6	44.6	363.9	1199.8	117.3	28.9	547.3	1201.8	112.2	85	622.2	188449	144605	24578	21845	154.347		0	49558.9	42												Male	1.31206	123721
8643-318	0	42	2	293.7	61	45	275.1	1009.3	65.8	42.7	346.9	898.3	95.1	43.8	342.6	61936.4	49558.9	0	0	242.284		0	260078	32.5													0.879405	68874.6
8643-319	0	32.5	0	275.1	101.6	44.1	291.2	1059.3	101.2	36.6	351.4	1012.1	95.1	28.1	333.1	340567	260078	26341	24608	85.502
																						Sex	Max5_aortic	Weight												Female	1.27273	171219
Sample_ID	Sex	Weight	Skin color	nonHDL_nonfast_chow	Triglyceride_nonfast_chow	HDL Chol_nonfast_chow	Glucose_nonfast_chow	nonHDL_nonfast_Western	Triglyceride_nonfast_Western	HDL Chol_nonfast_Western	Glucose_nonfast_Western New	nonHDL_Fast_Western	Triglyceride_Fast Western	HDL Chol_Fast Western	Glucose_Fast Western	Max_aortic	Max5_aortic	Max_carotid	Max5_carotid	TBARS_Nonfast_W		Male	123721	34.4566													0.880231	96503.7
Male mean	Male	34.4566	1.31206	316.959	93.8139	38.7097	277.442	1176.54	162.139	29.649	391.42	1204.81	185.616	27.7371	368.254	149517	123721	29828.6	26426.1	95.3923			68874.6	6.24204
SD		6.24204	0.879405	86.7467	32.9513	13.9701	44.3884	277.298	72.8175	12.449	134.416	483.123	107.449	20.2195	168.251	88908.6	68874.6	21592.9	20057.4	36.0299
																						Female	171219	24.4266
Female mean	Female	24.4266	1.27273	390.364	95.7602	25.4079	281.339	1168.33	120.392	16.5852	313.433	1177.48	132.895	15.5476	296.026	198682	171219	28757	25200.8	93.2242			96503.7	4.66535
SD		4.66535	0.880231	103.916	32.9734	11.9275	42.2301	228.699	45.8491	9.84381	92.7711	373.41	62.9298	10.7773	121.09	107481	96503.7	23798.4	21775.8	50.0524
[truncated: 349 more columns]

## Sheet: Residuals
Max5_aortic	Weight	Residual_Max5_aortic_vs_weight		Max5_aortic	Weight												Max5_aortic	HDL Chol_nonfast_Western	Residual_Max5_aortic_vs_HDL_nonfast_W		Max5_aortic	HDL Chol_nonfast_Western												Max5_aortic	Triglyceride_nonfast_Western		Max5_aortic	Triglyceride_nonfast_Western
				140922	23.6		SUMMARY OUTPUT														140922	10.218		SUMMARY OUTPUT													140922	109.833		SUMMARY OUTPUT
				269632	18.5																269632	11.162															269632	73.192
140922	23.6	-26403.3		61512.7	21.4		Regression Statistics										140922	10.218	-18497.7		61512.7	8.958		Regression Statistics										140922	109.833		61512.7	192.375		Regression Statistics
269632	18.5	85103.8		195884	24.2		Multiple R	0.285834									269632	11.162	111040		195884	14.824		Multiple R	0.129945									269632	73.192		195884	197.678		Multiple R	0.0305155
61512.7	21.4	-113234		138621	28		R Square	0.0817008									61512.7	8.958	-99012.4		138621	16.36		R Square	0.0168858									61512.7	192.375		138621	168.016		R Square	0.000931193
195884	24.2	30582.2		159730	28.2		Adjusted R Square	0.0785985									195884	14.824	40503.2		159730	19.786		Adjusted R Square	0.0135644									195884	197.678		159730	141.703		Adjusted R Square	-0.00244404
138621	28	-13863.3		197231	33		Standard Error	83939.6									138621	16.36	-15412.7		197231	19.274		Standard Error	86851.4									138621	168.016		197231	151.548		Standard Error	87553.3
159730	28.2	7920.16		32831.9	28.7		Observations	298									159730	19.786	8700.56		32831.9	22.896		Observations	298									159730	141.703		32831.9	251.04		Observations	298
197231	33	61611.7		153568	28.8												197231	19.274	45752.6		153568	12.266												197231	151.548		153568	60.606
32831.9	28.7	-117291		166811	21		ANOVA										32831.9	22.896	-115470		166811	12.226		ANOVA										32831.9	251.04		166811	121.479		ANOVA
153568	28.8	3781.78		36266	27.3			df	SS	MS	F	Significance F					153568	12.266	-4056.32		36266	22.896			df	SS	MS	F	Significance F					153568	60.606		36266	161.266			df	SS	MS	F	Significance F
166811	21	-9284.38		199984	29.4		Regression	1	1.85553e+11	1.85553e+11	26.335	5.20477e-07					166811	12.226	9151.99		199984	22.818		Regression	1	3.83497e+10	3.83497e+10	5.08404	0.0248778					166811	121.479		199984	167.762		Regression	1	2.11486e+09	2.11486e+09	0.27589	0.599801
36266	27.3	-118580		43955.2	27.4		Residual	296	2.08557e+12	7.04585e+09							36266	22.896	-112036		43955.2	13.722		Residual	296	2.23277e+12	7.54316e+09							36266	161.266		43955.2	83.164		Residual	296	2.26901e+12	7.66557e+09
199984	29.4	52221.6		108998	21.4		Total	297	2.27112e+12								199984	22.818	51613.3		108998	24.944		Total	297	2.27112e+12								199984	167.762		108998	125.691		Total	297	2.27112e+12
43955.2	27.4	-110553		62191.5	22.6												43955.2	13.722	-112392		62191.5	19.076												43955.2	83.164		62191.5	107.879
108998	21.4	-65748.8		228422	20.9			Coefficients	Standard Error	t Stat	P-value	Lower 95%	Upper 95%	Lower 95.0%	Upper 95.0%		108998	24.944	-37508.5		228422	19.982			Coefficients	Standard Error	t Stat	P-value	Lower 95%	Upper 95%	Lower 95.0%	Upper 95.0%		108998	125.691		228422	192.324			Coefficients	Standard Error	t Stat	P-value	Lower 95%	Upper 95%	Lower 95.0%	Upper 95.0%
62191.5	22.6	-108507		81369.6	19		Intercept	246929	19831.1	12.4516	6.63836e-29	207901	285957	207901	285957		62191.5	19.076	-89460.6		81369.6	8.998		Intercept	168381	10241.5	16.441	1.33144e-43	148225	188536	148225	188536		62191.5	107.879		81369.6	69.513		Intercept	154151	12296	12.5366	3.29646e-29	129952	178349	129952	178349
228422	20.9	51989.3		90729.2	22		Weight	-3373.02	657.282	-5.13177	5.20477e-07	-4666.56	-2079.48	-4666.56	-2079.48		228422	19.982	77564.6		90729.2	6.478		HDL Chol_nonfast_Western	-876.953	388.931	-2.25478	0.0248778	-1642.37	-111.534	-1642.37	-111.534		228422	192.324		90729.2	94.05		Triglyceride_nonfast_Western	-41.9511	79.8684	-0.525252	0.599801	-199.133	115.231	-199.133	115.231
81369.6	19	-101472		207727	24.2												81369.6	8.998	-79120.4		207727	17.266												81369.6	69.513		207727	72.71
90729.2	22	-81993.3		105989	23.9												90729.2	6.478	-71970.7		105989	16.124												90729.2	94.05		105989	82.403
207727	24.2	42424.9		162476	21												207727	17.266	54487.4		162476	11.124												207727	72.71		162476	163.017
105989	23.9	-60324.7		180179	25.2		RESIDUAL OUTPUT										105989	16.124	-48251.7		180179	21.4		RESIDUAL OUTPUT										105989	82.403		180179	256.978		RESIDUAL OUTPUT
162476	21	-13620		135847	23.6												162476	11.124	3850.02		135847	11.674												162476	163.017		135847	120.896
180179	25.2	18250.3		131024	28.6		Observation	Predicted Max5_aortic									180179	21.4	30565.1		131024	18.29		Observation	Predicted Max5_aortic	Residuals								180179	256.978		131024	208.488		Observation	Predicted Max5_aortic	Residuals
135847	23.6	-31478.6		240840	31		1	167326									135847	11.674	-22296.2		240840	17.462		1	159420	-18497.7								135847	120.896		240840	124.093		1	149543	-8620.53
131024	28.6	-19436.9		103328	32		2	184528									131024	18.29	-21317.7		103328	12.462		2	158592	111040								131024	208.488		103328	84.433		2	151080	118552
240840	31	98474.5		193764	27.8		3	174746									240840	17.462	87772.4		193764	21.636		3	160525	-99012.4								240840	124.093		193764	124.676		3	146080	-84567.5
103328	32	-35664.5		118696	32.4		4	165302									103328	12.462	-54124.4		118696	11.99		4	155381	40503.2								103328	84.433		118696	88.366		4	145858	50026.4
193764	27.8	40605.3		133124	44.8		5	152484									193764	21.636	44357.3		133124	14.548		5	154034	-15412.7								193764	124.676		133124	162.23		5	147102	-8480.91
118696	32.4	-18946.8		74739.3	29.8		6	151810									118696	11.99	-39169.8		74739.3	11.124		6	151029	8700.56								118696	88.366		74739.3	140.358		6	148206	11524.1
133124	44.8	37306.6		122804	26.6		7	135619									133124	14.548	-22498.6		122804	20.022		7	151478	45752.6								133124	162.23		122804	148.985		7	147793	49438.2
74739.3	29.8	-71673.7		65787.9	32.8		8	150123									74739.3	11.124	-83886.3		65787.9	9.982		8	148302	-115470								74739.3	140.358		65787.9	109.35		8	143619	-110787
122804	26.6	-34402.9		117657	25.2		9	149786									122804	20.022	-28018.7		117657	16.202		9	157624	-4056.32								122804	148.985		117657	178.622		9	151608	1959.78
65787.9	32.8	-70506		172007	20.7		10	176096									65787.9	9.982	-93839.1		172007	14.392		10	157659	9151.99								65787.9	109.35		172007	143.986		10	149054	17756.9
117657	25.2	-44272.1		215978	25.2		11	154846									117657	16.202	-36515.7		215978	9.942		11	148302	-112036								117657	178.622		215978	105.088		11	147385	-111119
172007	20.7	-5100.1		148191	19		12	147762									172007	14.392	16247.7		148191	12.266		12	148370	51613.3								172007	143.986		148191	203.387		12	147113	52871.1
215978	25.2	54048.8		72447.4	21.1		13	154508									215978	9.942	56315.5		72447.4	24.984		13	156347	-112392								215978	105.088		72447.4	220.439		13	150662	-106706
148191	19	-34651		128454	17		14	174746									148191	12.266	-9433.53		128454	16.124		14	146506	-37508.5								148191	203.387		128454	112.573		14	148878	-39880.1
72447.4	21.1	-103311		43536.7	20.7		15	170699									72447.4	24.984	-74023.7		43536.7	16.438		15	151652	-89460.6								72447.4	220.439		43536.7	112.268		15	149625	-87433.4
128454	17	-61133.2		106963	21.5		16	176433									128454	16.124	-25786.4		106963	18.694		16	150858	77564.6								128454	112.573		106963	130.477		16	146082	82339.9
43536.7	20.7	-133571		285766	21.6		17	182842									43536.7	16.438	-110429		285766	20.474		17	160490	-79120.4								43536.7	112.268		285766	200.501		17	151234	-69864.7
106963	21.5	-67446		106579	37.7		18	172723									106963	18.694	-45024		106579	23.332		18	162700	-71970.7								106963	130.477		106579	81.757		18	150205	-59475.8
285766	21.6	111694		300751	19.3		19	165302									285766	20.474	135340		300751	17.08		19	153239	54487.4								285766	200.501		300751	93.808		19	151100	56626.5
106579	37.7	-13186.7		139686	22		20	166314									106579	23.332	-41340.3		139686	21.304		20	154241	-48251.7								106579	81.757		139686	184.842		20	150694	-44704.5
300751	19.3	118921		130729	24.7		21	176096									300751	17.08	147349		130729	31.158		21	158626	3850.02								300751	93.808		130729	179.884		21	147312	15163.8
139686	22	-33037		241907	21.6		22	161929									139686	21.304	-10012.6		241907	8.964		22	149614	30565.1								139686	184.842		241907	73.583		22	143370	36809.1
130729	24.7	-32886.3		208686	20.4		23	167326									130729	31.158	-10327.6		208686	10.704		23	158143	-22296.2								130729	179.884		208686	52.132		23	149079	-13231.7
241907	21.6	67834.9		124775	22.3		24	150461									241907	8.964	81386.8		124775	14.968		24	152341	-21317.7								241907	73.583		124775	63.766		24	145404	-14380.5
208686	20.4	30566.7		178040	23.9		25	142365									208686	10.704	49692.2		178040	27.72		25	153067	87772.4								208686	52.132		178040	92.212		25	148945	91895.2
124775	22.3	-46935.6		234085	19		26	138992									124775	14.968	-30479.5		234085	25.112		26	157452	-54124.4								124775	63.766		234085	99.478		26	150608	-47280.6
178040	23.9	11726.3		18744.3	23.1		27	153159									178040	27.72	33968.4		18744.3	14.43		27	149407	44357.3								178040	92.212		18744.3	91.722		27	148920	44844.1
234085	19	51243.3		132635	22		28	137643									234085	25.112	87726.1		132635	18.612		28	157866	-39169.8								234085	99.478		132635	89.954		28	150443	-31747.2
18744.3	23.1	-150268		560587	22.2		29	95817.7									18744.3	14.43	-136982		560587	15.382		29	155623	-22498.6								18744.3	91.722		560587	65.656		29	147345	-14220.5
132635	22	-40087.3		144021	23.5		30	146413									132635	18.612	-19423.8		144021	19.812		30	158626	-83886.3								132635	89.954		144021	135.238		30	148262	-73523.1
560587	22.2	388539		339385	28		31	157207									560587	15.382	405695		339385	19.936		31	150822	-28018.7								560587	65.656		339385	77.412		31	147900	-25096.7
144021	23.5	-23642.4		240021	20.3		32	136294									144021	19.812	-6985.96		240021	18.404		32	159627	-93839.1								144021	135.238		240021	94.348		32	149563	-83775.2
339385	28	186901		78699.5	23.2		33	161929									339385	19.936	188487		78699.5	16.5		33	154172	-36515.7								339385	77.412		78699.5	137.693		33	146657	-29000.4
240021	20.3	61564.7		239502	23.6		34	177107									240021	18.404	87780.1		239502	16.914		34	155760	16247.7								240021	94.348		239502	132.048		34	148110	23897.2
78699.5	23.2	-89975.4		342634	17.9		35	161929									78699.5	16.5	-75211.6		342634	14.762		35	159662	56315.5								78699.5	137.693		342634	166.508		35	149742	66235.7
239502	23.6	72176		103042	19.4		36	182842									239502	16.914	85953.7		103042	15.796		36	157624	-9433.53								239502	132.048		103042	59.961		36	145618	2572.38
342634	17.9	156082		94295.2	16.7		37	175758									342634	14.762	187199		94295.2	15.176		37	146471	-74023.7								342634	166.508		94295.2	99.232		37	144903	-72455.5
103042	19.4	-78450.1		167569	19.3		38	189588									103042	15.796	-51486.2		167569	26.976		38	154241	-25786.4								103042	59.961		167569	121.592		38	149428	-20973.5
94295.2	16.7	-96304.4		75121.2	33.3		39	177107									94295.2	15.176	-60777		75121.2	31.034		39	153965	-110429								94295.2	99.232		75121.2	171.097		39	149441	-105904
167569	19.3	-14260.5		119612	20.7		40	174409									167569	26.976	22845.1		119612	16.5		40	151987	-45024								167569	121.592		119612	133.962		40	148677	-41713.8
75121.2	33.3	-59486.2		325918	22.7		41	174072									75121.2	31.034	-66044.3		325918	18.446		41	150426	135340								75121.2	171.097		325918	125.764		41	145739	140027
119612	20.7	-57495.7		48442.7	20.6		42	119766									119612	16.5	-34299.3		48442.7	16.252		42	147920	-41340.3								119612	133.962		48442.7	135.263		42	150721	-44141.2
325918	22.7	155557		140837	25.8		43	181830									325918	18.446	173714		140837	14.678		43	153402	147349								325918	125.764		140837	126.648		43	150215	150536
48442.7	20.6	-129002		136762	27.9		44	172723									48442.7	16.252	-105686		136762	21.054		44	149698	-10012.6								48442.7	135.263		136762	138.135		44	146396	-6710.61
140837	25.8	-19068.3		214777	19.1		45	163615									140837	14.678	-14672.1		214777	15.01		45	141057	-10327.6								140837	126.648		214777	92.286		45	146604	-15875.1
136762	27.9	-16059.9		121215	34.5		46	174072									136762	21.054	-13155.6		121215	19.44		46	160520	81386.8								136762	138.135		121215	124.488		46	151064	90843
214777	19.1	32272.8		428798	39.2		47	178119									214777	15.01	59559.4		428798	14.182		47	158994	49692.2								214777	92.286		428798	128.44		47	151964	56722.6
121215	34.5	-9345.26		120111	21.4		48	171711									121215	19.44	-30118.3		120111	24.036		48	155255	-30479.5								121215	124.488		120111	82.37		48	151475	-26700.4
428798	39.2	314091		233591	20.3		49	166314									428798	14.182	272854		233591	12.856		49	144072	33968.4								428798	128.44		233591	107.823		49	150282	27758
120111	21.4	-54635		145371	21.4		50	182842									120111	24.036	-27191		145371	20.474		50	146359	87726.1								120111	82.37		145371	88.531		50	149977	84107.6
233591	20.3	55134.7		223931	19.4		51	169012									233591	12.856	76484.7		223931	18.86		51	155726	-136982								233591	107.823		223931	94.741		51	150303	-131558
145371	21.4	-29375		219914	28.3		52	172723									145371	20.474	-5054.76		219914	34.512		52	152059	-19423.8								145371	88.531		219914	136.539		52	150377	-17741.6
223931	19.4	42438.4		122614	25.8		53	172048									223931	18.86	72089.3		122614	25.278		53	154892	405695								223931	94.741		122614	163.808		53	151396	409191
219914	28.3	68441.4		117732	20.4		54	167663									219914	34.512	81798.5		117732	22.296		54	151007	-6985.96								219914	136.539		117732	122.574		54	148477	-4456.46
122614	25.8	-37291.1		146721	24.9		55	152484									122614	25.278	-23599.2		146721	16.79		55	150898	188487								122614	163.808		146721	133.128		55	150903	188482
117732	20.4	-60387.2		177255	21.2		56	178457									117732	22.296	-31096.1		177255	12.732		56	152241	87780.1								117732	122.574		177255	162.532		56	150193	89828.9
146721	24.9	-16220.1		269072	24.4		57	168675									146721	16.79	-6936.13		269072	17.99		57	153911	-75211.6								146721	133.128		269072	163.538		57	148374	-69674.6
177255	21.2	1833.56		379368	22.8		58	167326									177255	12.732	20039.1		379368	17.742		58	153548	85953.7								177255	162.532		379368	84.825		58	148611	90890.7
269072	24.4	104445		595364	27.2		59	186552									269072	17.99	116468		595364	4.15		59	155435	187199								269072	163.538		595364	137.163		59	147165	195469
379368	22.8	209343		70056.6	25.6		60	181492									379368	17.742	226546		70056.6	9.938		60	154528	-51486.2								379368	84.825		70056.6	154.546		60	151635	-48592.8
595364	27.2	440181		243903	27.9		61	190600									595364	4.15	430622		243903	10.538		61	155072	-60777								595364	137.163		243903	218.249		61	149988	-55692.4
70056.6	25.6	-90523.1		158044	17.8		62	181830									70056.6	9.938	-89609.1		158044	9.992		62	144724	22845.1								70056.6	154.546		158044	138.081		62	149050	18519.6
243903	27.9	91081.2		236514	23		63	134607									243903	10.538	84763.5		236514	0		63	141165	-66044.3								243903	218.249		236514	70.032		63	146973	-71851.6
158044	17.8	-28845.2		169915	20.3		64	177107									158044	9.992	-1574.28		169915	3.33		64	153911	-34299.3								158044	138.081		169915	94.218		64	148531	-28918.9
236514	23	67164		187807	18.6		65	170361									236514	0	68132.7		187807	0		65	152205	173714								236514	70.032		187807	137.703		65	148875	177044
169915	20.3	-8541.35		220714	24.3		66	177445									169915	3.33	4454.76		220714	7.972		66	154129	-105686								169915	94.218		220714	178.84		66	148476	-100033
187807	18.6	3616.13		141778	19.4		67	159905									187807	0	19426.1		141778	0		67	155509	-14672.1								187807	137.703		141778	136.137		67	148837	-8000.67
220714	24.3	55749.6		220714	18.5		68	152822									220714	7.972	59324.4		220714	0.218		68	149917	-13155.6								220714	178.84		220714	141.671		68	148356	-11593.8
141778	19.4	-39713.9		215814	19		69	182504									141778	0	-26602.4		215814	7.044		69	155218	59559.4								141778	136.137		215814	146.422		69	150279	64498.1
220714	18.5	36186.1		174239	23.7		70	130560									220714	0.218	52524.5		174239	3.222		70	151333	-30118.3								220714	141.671		174239	65.174		70	148928	-27713.6
215814	19	32972.8		219364	25.6		71	114707									215814	7.044	53610.8		219364	7.372		71	155944	272854								215814	146.422		219364	161.429		71	148762	280036
174239	23.7	7250.53		286971	25.7		72	174746									174239	3.222	8683.67		286971	6.224		72	147302	-27191								174239	65.174		286971	255.148		72	150695	-30583.6
219364	25.6	58784.2		73592.2	26.2		73	178457									219364	7.372	57448		73592.2	1.146		73	157107	76484.7								219364	161.429		73592.2	109.954		73	149627	83964.2
286971	25.7	126729		68999.8	22.8		74	174746									286971	6.224	124048		68999.8	8.79		74	150426	-5054.76								286971	255.148		68999.8	186.479		74	150437	-5065.22
73592.2	26.2	-84963.6		96674.7	19.6		75	181492									73592.2	1.146	-93783.6		96674.7	11.03		75	151841	72089.3								73592.2	109.954		96674.7	67.927		75	150176	73754.8
68999.8	22.8	-101024		59486.2	27.3		76	151473									68999.8	8.79	-91672.6		59486.2	0		76	138115	81798.5								68999.8	186.479		59486.2	96.782		76	148423	71491.4
96674.7	19.6	-84143.1		50131.7	22.8		77	159905									96674.7	11.03	-62033.3		50131.7	0		77	146213	-23599.2								96674.7	67.927		50131.7	94.731		77	147279	-24664.6
59486.2	27.3	-95359.4		153554	24.8		78	178119									59486.2	0	-108895		153554	11.904		78	148828	-31096.1								59486.2	96.782		153554	80.775		78	149008	-31276.2
50131.7	22.8	-119892		87672.1	23.4		79	162941									50131.7	0	-118249		87672.1	13.76		79	153657	-6936.13								50131.7	94.731		87672.1	55.861		79	148566	-1845
153554	24.8	-9724.24		223509	22.9		80	175421									153554	11.904	-4387.72		223509	8.846		80	157215	20039.1								153554	80.775		223509	97.187		80	147332	29922.4
87672.1	23.4	-80328.2		231061	20.3		81	164627									87672.1	13.76	-68641.8		231061	14.96		81	152604	116468								87672.1	55.861		231061	104.421		81	147290	121782
223509	22.9	53822.2		231039	23.9		82	170024									223509	8.846	62885.7		231039	0.874		82	152822	226546								223509	97.187		231039	42.554		82	150592	228776
231061	20.3	52604.6		250715	22.5		83	155183									231061	14.96	75799.7		250715	2.074		83	164741	430622								231061	104.421		250715	80.02		83	148396	446967
231039	23.9	64725		210615	17.9		84	160580									231039	0.874	63424.4		210615	6.224		84	159666	-89609.1								231039	42.554		210615	94.407		84	147667	-77610.5
250715	22.5	79678.5		34802.2	27.8		85	152822									250715	2.074	84152.5		34802.2	1.584		85	159139	84763.5								250715	80.02		34802.2	21.311		85	144995	98908.2
210615	17.9	24063.1		151373	19.1		86	186889									210615	6.224	47692.3		151373	14.142		86	159618	-1574.28								210615	94.407		151373	123.073		86	148358	9686.17
34802.2	27.8	-118357		104509	28.4		87	169350									34802.2	1.584	-132189		104509	1.748		87	168381	68132.7								34802.2	21.311		104509	58.668		87	151213	85300.9
151373	19.1	-31131.6		234019	26.3		88	178457									151373	14.142	-4606.25		234019	7.972		88	165461	4454.76								151373	123.073		234019	130.685		88	150198	19717.4
104509	28.4	-46626.6		342582	26.5		89	184191									104509	1.748	-62339.3		342582	8.136		89	168381	19426.1								104509	58.668		342582	86.741		89	148374	39433.2
234019	26.3	75800.3		151207	24		90	164965									234019	7.972	72629.1		151207	7.754		90	161390	59324.4								234019	130.685		151207	82.395		90	146648	74066.2
342582	26.5	185038		268779	23.4		91	181492									342582	8.136	181337		268779	4.75		91	168381	-26602.4								342582	86.741		268779	90.52		91	148439	-6660.96
151207	24	-14770		164139	25.4		92	184528									151207	7.754	-10374.4		164139	3.822		92	168190	52524.5								151207	82.395		164139	100.777		92	148207	72506.9
268779	23.4	100779		268437	27.9		93	182842									268779	4.75	104564		268437	0		93	162204	53610.8								268779	90.52		268437	36.885		93	148008	67806.4
164139	25.4	2884.55		123993	24.4		94	166988									164139	3.822	-890.272		123993	13.104		94	165555	8683.67								164139	100.777		123993	106.715		94	151416	22822.6
268437	27.9	115615		382057	25.7		95	160580									268437	0	100056		382057	9.938		95	161916	57448								268437	36.885		382057	98.294		95	147378	71985.5
123993	24.4	-40634.7		208865	26.8		96	160242									123993	13.104	-32896.6		208865	3.166		96	162923	124048								123993	106.715		208865	100.156		96	143447	143524
382057	25.7	221815		145006	22.8		97	158556									382057	9.938	222391		145006	16.162		97	167376	-93783.6								382057	98.294		145006	118.16		97	149538	-75945.6
208865	26.8	52332.5		196461	19.2		98	170024									208865	3.166	43260.2		196461	9.938		98	160672	-91672.6								208865	100.156		196461	156.22		98	146328	-77327.7
145006	22.8	-25018.3		173780	20.3		99	180818									145006	16.162	-9201.63		173780	0		99	158708	-62033.3								145006	118.16		173780	77.617		99	151301	-54626.2
196461	19.2	14294.2		115819	28.4		100	154846									196461	9.938	36795.5		115819	12.996		100	168381	-108895								196461	156.22		115819	178.489		100	150090	-90604.2
173780	20.3	-4676.46		77370.8	24.4		101	170024									173780	0	5399.4		77370.8	10.92		101	168381	-118249								173780	77.617		77370.8	169.797		101	150176	-100045
115819	28.4	-35315.8		20696.6	23.9		102	163278									115819	12.996	-41164.5		20696.6	13.214		102	157942	-4387.72								115819	178.489		20696.6	173.819		102	150762	2791.94
77370.8	24.4	-87256.5		185352	29.6		103	168000									77370.8	10.92	-81433.7		185352	20.422		103	156314	-68641.8								77370.8	169.797		185352	175.493		103	151807	-64134.9
20696.6	23.9	-145617		128452	29.6		104	169687									20696.6	13.214	-136096		128452	4.422		104	160623	62885.7								20696.6	173.819		128452	47.494		104	150073	73435.6
185352	29.6	38264.9		195567	21.1		105	178457									185352	20.422	34880.8		195567	10.484		105	155262	75799.7								185352	175.493		195567	107.579		105	149770	81291.4
128452	29.6	-18635.9		60473.4	39.2		106	166314									128452	4.422	-36051.2		60473.4	37.728		106	167614	63424.4								128452	47.494		60473.4	251.622		106	152365	78673.5
195567	21.1	19808.8		102320	21.6		107	171036									195567	10.484	36380.2		102320	26.604		107	166562	84152.5								195567	107.579		102320	96.508		107	150794	99920.9
60473.4	39.2	-54233.2		168355	24.9		108	186552									60473.4	37.728	-74821.7		168355	38.564		108	162923	47692.3								60473.4	251.622		168355	106.534		108	150190	60425
102320	21.6	-71751.9		226705	26.7		109	153159									102320	26.604	-42730.5		226705	42.76		109	166992	-132189								102320	96.508		226705	126.746		109	153256	-118454
168355	24.9	5414.02		41971.5	36.4		110	182504									168355	38.564	33792.8		41971.5	37.174		110	155979	-4606.25								168355	106.534		41971.5	56.84		110	148987	2385.24
226705	26.7	69835.3		66479.5	26.6		111	151135									226705	42.76	95822.3		66479.5	31.876		111	166848	-62339.3								226705	126.746		66479.5	166.758		111	151689	-47180.7
41971.5	36.4	-82179.6		398637	26.5		112	158219									41971.5	37.174	-93809.5		398637	39.096		112	161390	72629.1								41971.5	56.84		398637	94.214		112	148668	85350.7
66479.5	26.6	-90727.2		189933	27.2		113	157544									66479.5	31.876	-73947.6		189933	25.464		113	161246	181337								66479.5	166.758		189933	117.936		113	150512	192071
398637	26.5	241093		158088	28.8		114	165977									398637	39.096	264542		158088	25.344		114	161581	-10374.4								398637	94.214		158088	98.779		114	150694	512.573
189933	27.2	34750.1		107656	23.4		115	168000									189933	25.464	43882.9		107656	32.19		115	164215	104564								189933	117.936		107656	126.379		115	150353	118426
158088	28.8	8302.05		191874	21		116	161254									158088	25.344	11932.7		191874	23.182		116	165029	-890.272								158088	98.779		191874	112.086		116	149923	14216
107656	23.4	-60344.3		418275	19.7		117	152822									107656	32.19	-32495.6		418275	27.806		117	168381	100056								107656	126.379		418275	95.797		117	152603	115834
191874	21	15778.5		73513.2	22.7		118	164627									191874	23.182	43822.8		73513.2	23.662		118	156889	-32896.6								191874	112.086		73513.2	86.849		118	149674	-25681.1
418275	19.7	237795		145737	23.1		119	160242									418275	27.806	274279		145737	20.418		119	159666	222391								418275	95.797		145737	79.737		119	150027	232030
73513.2	22.7	-96848.2		32134.6	22.7		120	156532									73513.2	23.662	-74117.1		32134.6	31.468		120	165604	43260.2								73513.2	86.849		32134.6	76.135		120	149949	58915.7
145737	23.1	-23275.1		218600	26.7		121	170024									145737	20.418	-4738.07		218600	26.364		121	154207	-9201.63								145737	79.737		218600	58.813		121	149194	-4187.7
32134.6	22.7	-138227		322376	25.6		122	182167									32134.6	31.468	-108650		322376	33.45		122	159666	36795.5								32134.6	76.135		322376	119.404		122	147597	48864.3
218600	26.7	61730.6		93766.1	26.8		123	178457									218600	26.364	73339.1		93766.1	39.036		123	168381	5399.4								218600	58.813		93766.1	74.781		123	150894	22885.8
322376	25.6	161796		134184	34.2		124	151135									322376	33.45	183329		134184	35.192		124	156984	-41164.5								322376	119.404		134184	65.673		124	146663	-30843.3
93766.1	26.8	-62765.9		293608	24.3		125	164627									93766.1	39.036	-40381.9		293608	31.89		125	158804	-81433.7								93766.1	74.781		293608	120.552		125	147027	-69656.6
134184	34.2	2612.07		119954	21.6		126	166314									134184	35.192	-3335.3		119954	28.046		126	156793	-136096								134184	65.673		119954	116.583		126	146859	-126162
293608	24.3	128643		119954	21.6		127	147088									293608	31.89	153193		119954	28.046		127	150472	34880.8								293608	120.552		119954	116.583		127	146788	38564.1
119954	21.6	-54117.4		146252	20.9		128	147088									119954	28.046	-23831.5		146252	38.134		128	164503	-36051.2								119954	116.583		146252	99.399		128	152158	-23706.4
119954	21.6	-54117.4		195049	23.6		129	175758									119954	28.046	-23831.5		195049	37.954		129	159187	36380.2								119954	116.583		195049	73.519		129	149637	45929.6
146252	20.9	-30180.7		260847	24.6		130	114707									146252	38.134	11313.1		260847	33.69		130	135295	-74821.7								146252	99.399		260847	142.622		130	143595	-83121.3
195049	23.6	27723.5		99935.3	25.1		131	174072									195049	37.954	59952.2		99935.3	16.9		131	145050	-42730.5								195049	73.519		99935.3	143		131	150102	-47782.1
260847	24.6	96894.7		67679.3	40.7		132	162941									260847	33.69	122011		67679.3	21.8		132	134562	33792.8								260847	142.622		67679.3	90.5		132	149681	18673.5
99935.3	25.1	-62330.9		266334	25.4		133	156869									99935.3	16.9	-53625		266334	19.1		133	130882	95822.3								99935.3	143		266334	185		133	148833	77871.3
67679.3	40.7	-41967.8		159296	27.9		134	124151									67679.3	21.8	-81583.9		159296	22		134	135781	-93809.5								67679.3	90.5		159296	266.6		134	151766	-109795
266334	25.4	105080		266756	28.1		135	157207									266334	19.1	114703		266756	22.5		135	140427	-73947.6								266334	185		266756	226.7		135	147155	-80675.3
159296	27.9	6473.79		78723.6	23.9		136	157544									159296	22	10207.7		78723.6	18.3		136	134095	264542								159296	266.6		78723.6	167.5		136	150198	248439
266756	28.1	114609		120530	24.1		137	155183									266756	22.5	118106		120530	13.1		137	146050	43882.9								266756	226.7		120530	34.7		137	149203	40730
78723.6	23.9	-87590.2		61853	36.9		138	149786									78723.6	18.3	-73609		61853	41.6		138	146155	11932.7								78723.6	167.5		61853	284.6		138	150007	8081.44
120530	24.1	-45109.1		229335	32.1		139	168000									120530	13.1	-36362.7		229335	16.8		139	140152	-32495.6								120530	34.7		229335	273.2		139	148849	-41192.7
61853	36.9	-60611.5		142617	34.6		140	176096									61853	41.6	-70046.6		142617	24.7		140	148051	43822.8								61853	284.6		142617	165.6		140	149448	42425.7
229335	32.1	90680.1		100235	43.9		141	180480									229335	16.8	75687.2		100235	21.9		141	143996	274279								229335	273.2		100235	122.6		141	150132	268144
142617	34.6	12394.4		169131	40.9		142	170361									142617	24.7	-4103.23		169131	24.2		142	147630	-74117.1								142617	165.6		169131	236.9		142	150507	-76993.9
100235	43.9	1381.15		68537.2	43.4		143	169012									100235	21.9	-48941		68537.2	25.3		143	150475	-4738.07								100235	122.6		68537.2	254.6		143	150805	-5068.33
-	41.3	-		240513	25.9		144	170361									-	18.3	-		240513	19		144	140785	-108650								-	257.2		240513	297.4		144	150957	-118822
169131	40.9	60158.7		117365	25.3		145	156869									169131	24.2	21972.6		117365	20.8		145	145261	73339.1								169131	236.9		117365	172.9		145	151683	66916.7
68537.2	43.4	-32002.7		14139.9	28.4		146	160580									68537.2	25.3	-77656.7		14139.9	17.9		146	139047	183329								68537.2	254.6		14139.9	182.9		146	149141	173234
240513	25.9	80945.4		148011	30.6		147	156532									240513	19	88794.4		148011	29		147	134148	-40381.9								240513	297.4		148011	178.2		147	151013	-57247.2
117365	25.3	-44227		166273	29.8		148	131572									117365	20.8	-32775.6		166273	27.9		148	137519	-3335.3								117365	172.9		166273	182.4		148	151395	-17211.7
14139.9	28.4	-136995		244393	27.8		149	164965									14139.9	17.9	-138543		244393	21.1		149	140415	153193								14139.9	182.9		244393	71.1		149	149093	144514
148011	30.6	4296.87		59520.9	34.2		150	174072									148011	29	5062.27		59520.9	21.4		150	143786	-23831.5								148011	178.2		59520.9	344.9		150	149260	-29305.4
166273	29.8	19859.9		208715	37.3		151	174072									166273	27.9	22359		208715	37.9		151	143786	-23831.5								166273	182.4		208715	323.6		151	149260	-29305.4
244393	27.8	91234		130733	30.5		152	176433									244393	21.1	94516		130733	19.2		152	134939	11313.1								244393	71.1		130733	129.8		152	149981	-3728.43
59520.9	34.2	-72050.8		99110.5	30.5		153	167326									59520.9	21.4	-90093.1		99110.5	20.3		153	135097	59952.2								59520.9	344.9		99110.5	211.9		153	151066	43982.9
208715	37.3	87599.3		233394	31.7		154	163953									208715	37.9	73570.3		233394	25.7		154	138836	122011								208715	323.6		233394	361.7		154	148167	112680
130733	30.5	-13318.8		32294.6	43.1		155	162266									130733	19.2	-20810.3		32294.6	26.2		155	153560	-53625								130733	129.8		32294.6	125.5		155	148151	-48216.2
99110.5	30.5	-44941.4		154273	34.8		156	109647									99110.5	20.3	-51468.2		154273	15.1		156	149263	-81583.9								99110.5	211.9		154273	107		156	150354	-82674.6
233394	31.7	93389.9		33018.8	41.8		157	161254									233394	25.7	87551		33018.8	17.7		157	151631	114703								233394	361.7		33018.8	99		157	146390	119945
32294.6	43.1	-69257.2		30555.5	38		158	152822									32294.6	26.2	-113110		30555.5	28.3		158	149088	10207.7								32294.6	125.5		30555.5	178.7		158	142966	16329.2
154273	34.8	24724.6		20301	42.1		159	152147									154273	15.1	-866.285		20301	20.9		159	148649	118106								154273	107		20301	131.1		159	144640	122116
33018.8	41.8	-72917.9		27724.8	34.6		160	166314									33018.8	17.7	-119840		27724.8	19.8		160	152333	-73609								33018.8	99		27724.8	97.8		160	147124	-68400.1
30555.5	38	-88198.7		191037	35.9		161	165639									30555.5	28.3	-113008		191037	25.1		161	156893	-36362.7								30555.5	178.7		191037	258		161	152695	-32164.7
20301	42.1	-84623.8		84767.6	31.5		162	122465									20301	20.9	-129751		84767.6	23.9		162	131900	-70046.6								20301	131.1		84767.6	271.7		162	142211	-80358.2
27724.8	34.6	-102498		164799	32.3		163	138655									27724.8	19.8	-123292		164799	24.7		163	153648	75687.2								27724.8	97.8		164799	166		163	142689	86645.7
191037	35.9	65199.4		124267	28.1		164	130222									191037	25.1	44667.7		124267	25.6		164	146720	-4103.23								191037	258		124267	213.7		164	147203	-4586.56
84767.6	31.5	-55911.2		173204	32.4		165	98853.4									84767.6	23.9	-62654		173204	28.5		165	149176	-48941								84767.6	271.7		173204	235.5		165	149007	-48772.7
164799	32.3	26818.8		62591.2	33.9		166	108972									164799	24.7	18079.2		62591.2	28.4		166	147159	21972.6								164799	166		62591.2	146.9		166	144212	24918.8
124267	28.1	-27880		112599	32.4		167	100540									124267	25.6	-21663.7		112599	30.9		167	146194	-77656.7								124267	213.7		112599	184.5		167	143470	-74932.5
173204	32.4	35561.1		42098.1	19.6		168	159568									173204	28.5	29816.6		42098.1	27.6		168	151719	88794.4								173204	235.5		42098.1	85		168	141674	98838.9
62591.2	33.9	-69992.5		123565	34.9		169	161592									62591.2	28.4	-80884.2		123565	27.3		169	150140	-32775.6								62591.2	146.9		123565	68.1		169	146897	-29532.6
112599	32.4	-25044.6		256276	33.4		170	151135									112599	30.9	-28684.5		256276	40.7		170	152683	-138543								112599	184.5		256276	224.8		170	146478	-132338
42098.1	19.6	-138720		103329	28.2		171	143715									42098.1	27.6	-102079		103329	28.6		171	142949	5062.27								42098.1	85		103329	112.1		171	146675	1336.62
123565	34.9	-5645.88		149684	24		172	146413									123565	27.3	-20875.3		149684	31.6		172	143914	22359								123565	68.1		149684	170.7		172	146499	19774.2
256276	33.4	122006		101371	27.5		173	153159									256276	40.7	123587		101371	20.5		173	149877	94516								256276	224.8		101371	128.1		173	151168	93225.3
103329	28.2	-48481.2		221758	25.5		174	131572									103329	28.6	-39971.4		221758	22.9		174	149614	-90093.1								103329	112.1		221758	46.9		174	139682	-80160.7
149684	24	-16292.8		136211	33.9		175	121115									149684	31.6	9014.57		136211	39.1		175	135144	73570.3								149684	170.7		136211	212.6		175	140575	68139.5
101371	27.5	-52800		264946	32		176	144052									101371	20.5	-49032.3		264946	30.6		176	151543	-20810.3								101371	128.1		264946	141.2		176	148705	-17972.2
221758	25.5	60840.7		117541	36.6		177	144052									221758	22.9	73459.1		117541	22.2		177	150579	-51468.2								221758	46.9		117541	104.9		177	145261	-46150.6
136211	33.9	3627.79		76086.3	34		178	140004									136211	39.1	2119.45		76086.3	37.3		178	145843	87551								136211	212.6		76086.3	209.5		178	138977	94417.3
264946	32	125954		136432	38.1		179	101552									264946	30.6	123400		136432	42		179	145405	-113110								264946	141.2		136432	223.5		179	148886	-116591
117541	36.6	-5935.48		200828	26		180	129548									117541	22.2	-31371.5		200828	44.9		180	155139	-866.285								117541	104.9		200828	334.2		180	149662	4610.8
76086.3	34	-56160		218035	26.1		181	105937									76086.3	37.3	-59584.2		218035	15.9		181	152859	-119840								76086.3	209.5		218035	85		181	149997	-116978
136432	38.1	18015.6		119202	44.7		182	118754									136432	42	4883.71		119202	51.5		182	143563	-113008								136432	223.5		119202	155.7		182	146654	-116098
200828	26	41597		135753	37.7		183	104925									200828	44.9	71821.9		135753	49		183	150052	-129751								200828	334.2		135753	215.8		183	148651	-128350
218035	26.1	59142		20011.1	26.4		184	130222									218035	15.9	63597.9		20011.1	29.4		184	151017	-123292								218035	85		20011.1	112		184	150048	-122323
119202	44.7	23046.7		244705	25.9		185	125838									119202	51.5	-4016.01		244705	29.5		185	146369	44667.7								119202	155.7		244705	152.1		185	143327	47709.9
135753	37.7	15986.9		115948	35		186	140679									135753	49	10342.9		115948	37.7		186	147422	-62654								135753	215.8		115948	119.2		186	142752	-57984.8
20011.1	26.4	-137870		52456.8	33.3		187	137980									20011.1	29.4	-122587		52456.8	39.1		187	146720	18079.2								20011.1	112		52456.8	101.6		187	147187	17612.6
244705	25.9	85137		66859.9	27.8		188	152147									244705	29.5	102194		66859.9	19.7		188	145931	-21663.7								244705	152.1		66859.9	104.9		188	145186	-20918.4
115948	35	-12925.6		138039	30		189	137643									115948	37.7	-19372		138039	46.4		189	143388	29816.6								115948	119.2		138039	374.6		189	144271	28933.2
52456.8	33.3	-82150.6		58335.5	42.7		190	132584									52456.8	39.1	-81635.1		58335.5	39.4		190	143475	-80884.2								52456.8	101.6		58335.5	169.4		190	147988	-85396.7
66859.9	27.8	-86299.2		69086.5	42.5		191	137643									66859.9	19.7	-84245		69086.5	30		191	141283	-28684.5								66859.9	104.9		69086.5	111.6		191	146411	-33812
138039	30	-7698.91		39264.7	45.7		192	180818									138039	46.4	10349.3		39264.7	38.2		192	144177	-102079								138039	374.6		39264.7	258		192	150585	-108487
58335.5	42.7	-44565.5		163213	27		193	129211									58335.5	39.4	-75493.3		163213	30.6		193	144440	-20875.3								58335.5	169.4		163213	290.1		193	151294	-27728.9
69086.5	42.5	-34489.1		64961.7	38.7		194	134270									69086.5	30	-72985.7		64961.7	26.6		194	132689	123587								69086.5	111.6		64961.7	84.6		194	144720	111556
39264.7	45.7	-53517.2		140199	33.8		195	151810									39264.7	38.2	-95616.5		140199	32.6		195	143300	-39971.4								39264.7	258		140199	100.4		195	149448	-46119.2
163213	27	7355.29		42403.9	39.3		196	165977									163213	30.6	21666.7		42403.9	15.3		196	140669	9014.57								163213	290.1		42403.9	66.4		196	146989	2694.21
64961.7	38.7	-51431.4		49325.8	47.5		197	154171									64961.7	26.6	-80092.2		49325.8	26.5		197	150403	-49032.3								64961.7	84.6		49325.8	130.7		197	148777	-47405.6
140199	33.8	7278.15		155896	43.6		198	160917									140199	32.6	406.921		155896	32.8		198	148299	73459.1								140199	100.4		155896	236.6		198	152183	69574.7
42403.9	39.3	-71965.4		110314	44.9		199	132584									42403.9	15.3	-112560		110314	36.1		199	134092	2119.45								42403.9	66.4		110314	217.9		199	145232	-9020.31
49325.8	47.5	-37384.7		73849.5	29.7		200	138992									49325.8	26.5	-95815.7		73849.5	20.9		200	141546	123400								49325.8	130.7		73849.5	105.8		200	148227	116719
155896	43.6	56030.4		105626	39.2		201	123476									155896	32.8	16278.9		105626	26.7		201	148912	-31371.5								155896	236.6		105626	70.6		201	149750	-32208.9
110314	44.9	14834.1		88486.9	35		202	132246									110314	36.1	-26408.3		88486.9	32.7		202	135670	-59584.2								110314	217.9		88486.9	191.2		202	145362	-69275.5
73849.5	29.7	-72900.8		46909.6	29.7		203	118417									73849.5	20.9	-76203		46909.6	17.4		203	131549	4883.71								73849.5	105.8		46909.6	95.9		203	144774	-8341.95
105626	39.2	-9080.9		73655	29.8		204	159230									105626	26.7	-39340.5		73655	20.5		204	129006	71821.9								105626	70.6		73655	103.2		204	140130	60697.1
88486.9	35	-40386.4		154709	22.3		205	158893									88486.9	32.7	-51217.5		154709	14.4		205	154437	63597.9								88486.9	191.2		154709	211.2		205	150585	67450.5
46909.6	29.7	-99840.7		89507.7	36.4		206	96155									46909.6	17.4	-106212		89507.7	36.6		206	123218	-4016.01								46909.6	95.9		89507.7	203.2		206	147619	-28417
73655	29.8	-72758		40581.1	42		207	119766									73655	20.5	-76748.3		40581.1	37.3		207	125410	10342.9								73655	103.2		40581.1	181.3		207	145097	-9344.43
154709	22.3	-17002.1		217168	30.8		208	157881									154709	14.4	-1044.1		217168	21.4		208	142598	-122587								154709	211.2		217168	260.4		208	149452	-129441
89507.7	36.4	-34643.3		46311.4	37		209	159568									89507.7	36.6	-46776.6		46311.4	15.4		209	142511	102194								89507.7	203.2		46311.4	113.5		209	147770	96935
40581.1	42	-64681.1		86288.3	31.4		210	128873									40581.1	37.3	-95089.4		86288.3	20.6		210	135320	-19372								40581.1	181.3		86288.3	213.7		210	149150	-33202.2
217168	30.8	74128.5		118405	32.2		211	134607									217168	21.4	67554.5		118405	20.3		211	134092	-81635.1								217168	260.4		118405	209.9		211	149888	-97431.5
46311.4	37	-75815.9		45159.1	28.7		212	153159									46311.4	15.4	-108564		45159.1	16		212	151105	-84245								46311.4	113.5		45159.1	192.6		212	149750	-82890
86288.3	31.4	-54727.8		240231	29.3		213	145738									86288.3	20.6	-64027.3		240231	12.7		213	127690	10349.3								86288.3	213.7		240231	164.2		213	138436	-396.156
118405	32.2	-19912.3		116006	32.8		214	102901									118405	20.3	-32173.2		116006	16.5		214	133829	-75493.3								118405	209.9		116006	99.5		214	147044	-88708.5
45159.1	28.7	-104964		38111.3	43.2		215	103576									45159.1	16	-109190		38111.3	28.1		215	142072	-72985.7								45159.1	192.6		38111.3	287.7		215	149469	-80382.2
240231	29.3	92131.7		151990	47.5		216	92782									240231	12.7	82987.7		151990	25.4		216	134881	-95616.5								240231	164.2		151990	306.1		216	143327	-104062
116006	32.8	-20288.2		88197.9	36.8		217	155857									116006	16.5	-37905.4		88197.9	27.5		217	141546	21666.7								116006	99.5		88197.9	280.8		217	141980	21232.2
38111.3	43.2	-63103.2		113397	34		218	116393									38111.3	28.1	-105627		113397	20.9		218	145054	-80092.2								38111.3	287.7		113397	243.7		218	150601	-85639.8
151990	47.5	65279.9		95342.8	36		219	132921									151990	25.4	5884.28		95342.8	26.2		219	139792	406.921								151990	306.1		95342.8	186.6		219	149939	-9739.55
88197.9	36.8	-34603.9		63656.4	18.3		220	114369									88197.9	27.5	-56066.7		63656.4	10.8		220	154963	-112560								88197.9	280.8		63656.4	148.7		220	151365	-108961
113397	34	-18849.1		85956.9	41.4		221	86710.5									113397	20.9	-36655.3		85956.9	13.1		221	145142	-95815.7								113397	243.7		85956.9	169.7		221	148667	-99341.7
95342.8	36	-30157.4		220730	45.4		222	99865.3									95342.8	26.2	-50061.8		220730	27.7		222	139617	16278.9								95342.8	186.6		220730	140.8		222	144225	11670.8
63656.4	18.3	-121546		115368	39.2		223	95480.4									63656.4	10.8	-95253.3		115368	13.7		223	136723	-26408.3								63656.4	148.7		115368	189.8		223	145009	-34694.9
85956.9	41.4	-21329.1		200838	35.6		224	146750									85956.9	13.1	-70935.9		200838	24.4		224	150052	-76203								85956.9	169.7		200838	402.4		224	149712	-75862.5
220730	45.4	126937		27758	29.2		225	114707									220730	27.7	76641.3		27758	0.3		225	144966	-39340.5								220730	140.8		27758	41.6		225	151189	-45563.1
115368	39.2	660.972		133665	37.8		226	128873									115368	13.7	-40999		133665	36.1		226	139704	-51217.5								115368	189.8		133665	175.6		226	146129	-57642.6
200838	35.6	73988.7		98457.3	42.5		227	146750									200838	24.4	53855		98457.3	32.7		227	153122	-106212								200838	402.4		98457.3	119.5		227	150127	-103218
27758	29.2	-120679		196591	36.4		228	146413									27758	0.3	-140360		196591	17.3		228	150403	-76748.3								27758	41.6		196591	155.2		228	149821	-76166.1
133665	37.8	14236.2		75091.1	33.3		229	171711									133665	36.1	-3057.74		75091.1	16.4		229	155753	-1044.1								133665	175.6		75091.1	174.1		229	145290	9418.15
98457.3	42.5	-5118.36		90789.6	41.1		230	124151									98457.3	32.7	-41247.2		90789.6	25.3		230	136284	-46776.6								98457.3	119.5		90789.6	111.4		230	145626	-56118.3
196591	36.4	72440		62853.6	32.8		231	105262									196591	17.3	43381.5		62853.6	31.8		231	135670	-95089.4								196591	155.2		62853.6	113.8		231	146545	-105964
75091.1	33.3	-59516.3		101880	35.9		232	143040									75091.1	16.4	-78907.6		101880	26.6		232	149614	67554.5								75091.1	174.1		101880	126		232	143226	73942
90789.6	41.1	-17508.2		92250.9	33.2		233	122127									90789.6	25.3	-55404.3		92250.9	11.8		233	154876	-108564								90789.6	111.4		92250.9	49.7		233	149389	-103078
62853.6	32.8	-73440.3		197391	41.8		234	141016									62853.6	31.8	-77640.1		197391	16.4		234	150316	-64027.3								62853.6	113.8		197391	176.2		234	145186	-58897.3
101880	35.9	-23957.1		173080	30.2		235	138318									101880	26.6	-43173.4		173080	24.1		235	150579	-32173.2								101880	126		173080	173.5		235	145345	-26939.5
92250.9	33.2	-42693.8		167854	34		236	150123									92250.9	11.8	-65781.9		167854	25.1		236	154350	-109190								92250.9	49.7		167854	113.1		236	146071	-100912
197391	41.8	91453.9		73741.1	39.4		237	148099									197391	16.4	43391.9		73741.1	44.9		237	157244	82987.7								197391	176.2		73741.1	171.7		237	147262	92969.1
173080	30.2	28016		67382.5	50		238	136294									173080	24.1	25833.5		67382.5	30.8		238	153911	-37905.4								173080	173.5		67382.5	123.7		238	149976	-33970.7
167854	34	35608.1		172611	32.4		239	101215									167854	25.1	21485.1		172611	33.8		239	143738	-105627								167854	113.1		172611	96		239	142081	-103970
73741.1	39.4	-40290.9		137704	31.2		240	86710.5									73741.1	44.9	-55264.5		137704	39.2		240	146106	5884.28								73741.1	171.7		137704	125.7		240	141309	10681.2
67382.5	50	-10895.5		163302	42.4		241	122802									67382.5	30.8	-73988.1		163302	53.8		241	144265	-56066.7								67382.5	123.7		163302	162.7		241	142371	-54172.7
172611	32.4	34968.1		163132	38.9		242	132246									172611	33.8	33871.4		163132	37		242	150052	-36655.3								172611	96		163132	134.9		242	143927	-30529.8
137704	31.2	-3987.13		50755.3	33.9		243	125500									137704	39.2	3699.38		50755.3	29.5		243	145405	-50061.8								137704	125.7		50755.3	77.7		243	146322	-50979.6
163302	42.4	59389.4		247656	31.9		244	185203									163302	53.8	42101.6		247656	46.9		244	158910	-95253.3								163302	162.7		247656	167.2		244	147912	-84255.9
163132	38.9	47413.4		96894.9	31		245	107286									163132	37	27198.3		96894.9	36.3		245	156893	-70935.9								163132	134.9		96894.9	174.1		245	147031	-61074.5
50755.3	33.9	-81828.3		96821.9	37.2		246	93793.9									50755.3	29.5	-91755.3		96821.9	39.1		246	144089	76641.3								50755.3	77.7		96821.9	138.9		246	148244	72486.7
247656	31.9	108326		158810	44.5		247	114707									247656	46.9	120404		158810	28.4		247	156367	-40999								247656	167.2		158810	95		247	146188	-30820.6
96894.9	31	-45470.5		361448	35.5		248	126849									96894.9	36.3	-39652.5		361448	31		248	146983	53855								96894.9	174.1		361448	111.5		248	137269	63568.8
96821.9	37.2	-24630.7		223885	35.8		249	148437									96821.9	39.1	-37270		223885	42.5		249	168118	-140360								96821.9	138.9		223885	149.2		249	152405	-124647
158810	44.5	61980.9		86937.2	31.4		250	119429									158810	28.4	15335.1		86937.2	41.6		250	136723	-3057.74								158810	95		86937.2	120		250	146784	-13118.8
361448	35.5	234261		96734.2	28.6		251	103576									361448	31	220253		96734.2	35.4		251	139704	-41247.2								361448	111.5		96734.2	78.7		251	149137	-50680.1
223885	35.8	97709.9		39876.6	33.6		252	124151									223885	42.5	92774.5		39876.6	37.7		252	153210	43381.5								223885	149.2		39876.6	109.2		252	147640	48951.3
86937.2	31.4	-54078.9		216411	37.5		253	134607									86937.2	41.6	-44962.3		216411	33.1		253	153999	-78907.6								86937.2	120		216411	112.9		253	146847	-71755.7
96734.2	28.6	-53726.4		121295	31		254	108298									96734.2	35.4	-40602.4		121295	44.9		254	146194	-55404.3								96734.2	78.7		121295	98.7		254	149477	-58687.5
39876.6	33.6	-93718.9		174054	32.4		255	136294									39876.6	37.7	-95443.1		174054	42		255	140494	-77640.1								39876.6	109.2		174054	142.7		255	149376	-86522.8
216411	37.5	95970.6		43598.3	34.6		256	125838									216411	33.1	77057.6		43598.3	41		256	145054	-43173.4								216411	112.9		43598.3	114.5		256	148865	-46984.2
121295	31	-21070.7		64829	45.6		257	134945									121295	44.9	-7710.91		64829	33.2		257	158033	-65781.9								121295	98.7		64829	116.6		257	152066	-59814.6
174054	32.4	36410.4		155957	32.9		258	105937									174054	42	42504.8		155957	41.4		258	153999	43391.9								174054	142.7		155957	82.8		258	146759	50632
43598.3	34.6	-86624.2		180900	40.6		259	145064									43598.3	41	-88827.4		180900	35.4		259	147246	25833.5								43598.3	114.5		180900	100.8		259	146872	26207.8
64829	45.6	-28290.3		267441	25.7		260	132246									64829	33.2	-74437		267441	25		260	146369	21485.1								64829	116.6		267441	67.1		260	149406	18448.6
155957	32.9	20000.5		69678.5	28.7		261	114032									155957	41.4	23882.1		69678.5	41.5		261	129006	-55264.5								155957	82.8		69678.5	182.9		261	146948	-73206.4
180900	40.6	70915.3		86768	32.7		262	78278									180900	35.4	43563		86768	41.4		262	141371	-73988.1								180900	100.8		86768	158.6		262	148961	-81578.6
267441	25.7	107199		194561	34.2		263	137643									267441	25	120984		194561	33.3		263	138740	33871.4								267441	67.1		194561	109.3		263	150123	22488
69678.5	28.7	-80444.9		103767	34.2		264	141691									69678.5	41.5	-62308.8		103767	45		264	134004	3699.38								69678.5	182.9		103767	108.4		264	148877	-11173.6
86768	32.7	-49863.2		77674.4	36.5		265	103913									86768	41.4	-45307		77674.4	44.7		265	121201	42101.6								86768	158.6		77674.4	143.2		265	147325	15977.3
194561	34.2	62988.9		43123.7	42.9		266	115719									194561	33.3	55382.4		43123.7	38.9		266	135934	27198.3								194561	109.3		43123.7	84.6		266	148491	14640.6
103767	34.2	-27804.9		79576.6	44.8		267	132584									103767	45	-25151.1		79576.6	51.4		267	142511	-91755.3								103767	108.4		79576.6	141.5		267	150891	-100136
77674.4	36.5	-46139.4		60027.4	38.7		268	139330									77674.4	44.7	-51506.6		60027.4	45.8		268	127252	120404								77674.4	143.2		60027.4	129.4		268	147136	100520
43123.7	42.9	-59102.7		37575.2	38.2		269	142365									43123.7	38.9	-91143.7		37575.2	33.8		269	136547	-39652.5								43123.7	84.6		37575.2	105.7		269	146847	-49951.9
79576.6	44.8	-16241.1		195346	37		270	121453									79576.6	51.4	-43728.8		195346	107.9		270	134092	-37270								79576.6	141.5		195346	165.1		270	148323	-51501.6
60027.4	38.7	-56365.7		178439	30		271	96829.6									60027.4	45.8	-68188.9		178439	68.8		271	143475	15335.1								60027.4	129.4		178439	193.6		271	150165	8645.3
37575.2	38.2	-80504.5		144605	26.4		272	127187									37575.2	33.8	-101165		144605	28.9		272	141195	220253								37575.2	105.7		144605	117.3		272	149473	211975
195346	37	73218.3		49558.9	42		273	126175									195346	107.9	121588		49558.9	42.7		273	131110	92774.5								195346	165.1		49558.9	65.8		273	147891	75993.4
178439	30	32701		260078	32.5		274	141016									178439	68.8	70393		260078	36.6		274	131900	-44962.3								178439	193.6		260078	101.2		274	149116	-62179.1
144605	26.4	-13276.3					275	150461									144605	28.9	1568.07					275	137337	-40602.4								144605	117.3					275	150849	-54114.7
49558.9	42	-55703.2					276	133596									49558.9	42.7	-81376					276	135320	-95443.1								49558.9	65.8					276	149569	-109693
260078	32.5	122772					277	120441									260078	36.6	123793					277	139354	77057.6								260078	101.2					277	149414	66997.1
							278	142365																278	129006	-7710.91														278	150010	-28715.2
							279	137643																279	131549	42504.8														279	148164	25889.5
							280	130222																280	132426	-88827.4														280	149347	-105749
							281	93119.3																281	139266	-74437														281	149259	-84430
							282	135957																282	132075	23882.1														282	150677	5280.13
							283	109984																283	137337	43563														283	149922	30977.8
							284	160242																284	146457	120984														284	151336	116106
							285	150123																285	131987	-62308.8														285	146478	-76799.2
							286	136631																286	132075	-45307														286	147497	-60729.1
							287	131572																287	139178	55382.4														287	149565	44995.4
							288	131572																288	128918	-25151.1														288	149603	-45836.2
							289	123814																289	129181	-51506.6														289	148143	-70468.7
							290	102226																290	134267	-91143.7														290	150601	-107478
							291	95817.7																291	123305	-43728.8														291	148214	-68637.8
							292	116393																292	128216	-68188.9														292	148722	-88694.6
							293	118080																293	138740	-101165														293	149716	-112141
							294	122127																294	73757.6	121588														294	147224	48121.2
							295	145738																295	108046	70393														295	146029	32410.6
							296	157881																296	143037	1568.07														296	149230	-4624.7
							297	105262																297	130935	-81376														297	151390	-101831
							298	137306																298	136284	123793														298	149905	110173
